# Supplementary material for: 4-(3,3-Dimethyl­perhydro-1,3-oxa­zolo[3,4-a]pyridin-1-yl)-2,8-bis­(tri­fluoro­meth­yl)quinoline
Source: Acta Crystallogr Sect E Struct Rep Online. 2010 Feb 27;66(Pt 3):o700–1. doi: 10.1107/S1600536810006562 (PMC2983630; doi:10.1107/S1600536810006562)
Supplement: Supplementary file 1 [file e-66-0o700-sup1.cif]

##############################################################################
###                                                                        ###
###        Electronic paper (Acta Crystallographica Section E)             ###
###                                                                        ###
##############################################################################
#                                                                            #
# This CIF contains the data in a paper accepted for publication in Acta     #
# Crystallographica Section E. It conforms to the requirements of Notes      #
# for Authors for Section E, and has been peer reviewed under the auspices   #
# of the IUCr Commission on Journals.                                        #
#                                                                            #
# Full details of the Crystallographic Information File format               #
# are given in the paper "The Crystallographic Information File (CIF):       #
# a New Standard Archive File for Crystallography" by S. R. Hall, F. H.      #
# Allen and I. D. Brown [Acta Cryst. (1991), A47, 655-685].                  #
#                                                                            #
# The current version of the core CIF dictionary is obtainable from          #
# ftp://ftp.iucr.org/pub/cif_core.dic. The current version number is 2.4.    #
#                                                                            #
# Software is freely available for graphical display of the structure(s) in  #
# this CIF.  For information consult the CIF home page http://www.iucr.org/  #
# cif/home.html                                                              #
#                                                                            #
# This file may be used for bona fide research purposes within the           #
# scientific community so long as proper attribution is given to the journal # 
# article from which it was obtained.                                        #
#                                                                            #
##############################################################################
                                             
data_global
_audit_creation_method     SHELXL-97
_journal_date_recd_electronic     2010-02-15
_journal_date_accepted     2010-02-19
_journal_name_full     'Acta Crystallographica, Section E'
_journal_year     2010
_journal_volume     66
_journal_issue      3
_journal_page_first     o700
_journal_page_last     o701
_journal_paper_category     QO
_journal_coeditor_code     EZ2202
_publ_contact_author_name     ' Edward RT Tiekink '
_publ_contact_author_address
;
Department of Chemistry, University of Malaya,
50603 Kuala Lumpur, Malaysia
;
_publ_contact_author_email
;
edward.tiekink@gmail.com
;
_publ_contact_author_fax     ' +60 3 7967 4193 '
_publ_contact_author_phone     ' +60 3 7967 6775 '
_publ_section_title
;\
4-(3,3-Dimethylperhydro-1,3-oxazolo[3,4-<i>a</i>]pyridin-1-yl)-2,8-\
bis(trifluoromethyl)quinoline
;
loop_
    _publ_author_name
    _publ_author_footnote
    _publ_author_address
    'Wardell, James L.'
;
Additional correspondence author, e-mail: j.wardell@abdn.ac.uk.
;
;
Centro de Desenvolvimento Tecnol\'ogico em Sa\'ude (CDTS),
Funda\,c\~ao Oswaldo Cruz (FIOCRUZ), Casa Amarela,
Campus de Manguinhos, Av. Brasil 4365,
21040-900 Rio de Janeiro, RJ, Brazil
;
    'Wardell, Solange M. S. V.' .
;
CHEMSOL, 1 Harcourt Road, Aberdeen AB15 5NY, Scotland
;
    'Tiekink, Edward R. T.' .
;
Department of Chemistry, University of Malaya,
50603 Kuala Lumpur, Malaysia
;
data_I
_audit_creation_method     SHELXL-97
_chemical_name_systematic
;
4-(3,3-Dimethylperhydro-1,3-oxazolo[3,4-<i>a</i>]pyridin-1-yl)-2,8-
bis(trifluoromethyl)quinoline
;
_chemical_name_common     ?
_chemical_formula_moiety     'C20 H20 F6 N2 O'
_chemical_formula_sum     'C20 H20 F6 N2 O'
_chemical_formula_iupac     'C20 H20 F6 N2 O'
_chemical_formula_weight     418.38
_chemical_melting_point     ?
_symmetry_cell_setting     triclinic
_symmetry_space_group_name_H-M     'P -1'
_symmetry_space_group_name_Hall     '-P 1'
loop_
    _symmetry_equiv_pos_as_xyz
    'x, y, z'
    '-x, -y, -z'
_cell_length_a     8.4192(3)
_cell_length_b     9.1833(4)
_cell_length_c     12.4424(4)
_cell_angle_alpha     87.912(2)
_cell_angle_beta     86.666(2)
_cell_angle_gamma     78.804(2)
_cell_volume     941.78(6)
_cell_formula_units_Z     2
_cell_measurement_reflns_used     12184
_cell_measurement_theta_min     2.9
_cell_measurement_theta_max     27.5
_cell_measurement_temperature     120(2)
_exptl_crystal_description     block
_exptl_crystal_colour     colourless
_exptl_crystal_size_max     0.65
_exptl_crystal_size_mid     0.30
_exptl_crystal_size_min     0.25
_exptl_crystal_density_diffrn     1.475
_exptl_crystal_density_meas     ?
_exptl_crystal_density_method     'not measured'
_exptl_crystal_F_000     432
_exptl_absorpt_coefficient_mu     0.132
_exptl_absorpt_correction_type     multi-scan
_exptl_absorpt_process_details     '(SADABS; Sheldrick, 2007)'
_exptl_absorpt_correction_T_min     0.643
_exptl_absorpt_correction_T_max     0.746
_exptl_special_details
;
;
_diffrn_ambient_temperature     120(2)
_diffrn_radiation_type     MoK\a
_diffrn_radiation_wavelength     0.71073
_diffrn_radiation_source     'Enraf Nonius FR591 rotating anode'
_diffrn_radiation_monochromator     '10 cm confocal mirrors'
_diffrn_measurement_device_type     'Nonius KappaCCD area-detector'
_diffrn_measurement_method     '\f and \w scans'
_diffrn_detector_area_resol_mean     9.091
_diffrn_reflns_number     16907
_diffrn_reflns_av_R_equivalents     0.045
_diffrn_reflns_av_sigmaI/netI     0.042
_diffrn_reflns_theta_min     3.0
_diffrn_reflns_theta_max     27.4
_diffrn_reflns_theta_full     27.4
_diffrn_measured_fraction_theta_max     0.996
_diffrn_measured_fraction_theta_full     0.996
_diffrn_reflns_limit_h_min     -10
_diffrn_reflns_limit_h_max     10
_diffrn_reflns_limit_k_min     -11
_diffrn_reflns_limit_k_max     11
_diffrn_reflns_limit_l_min     -16
_diffrn_reflns_limit_l_max     16
_diffrn_standards_number     0
_diffrn_standards_interval_count     ?
_diffrn_standards_interval_time     ?
_diffrn_standards_decay_%     0
_refine_special_details
;
Refinement of <i>F</i>^2^ against ALL reflections. The weighted <i>R</i>-factor
wR and goodness of fit <i>S</i> are based on <i>F</i>^2^, conventional
<i>R</i>-factors <i>R</i> are based on <i>F</i>, with <i>F</i> set to zero for
negative <i>F</i>^2^. The threshold expression of <i>F</i>^2^ >
2\s(<i>F</i>^2^) is used only for calculating <i>R</i>-factors(gt) etc. and is
not relevant to the choice of reflections for refinement. <i>R</i>-factors
based on <i>F</i>^2^ are statistically about twice as large as those based on
<i>F</i>, and <i>R</i>- factors based on ALL data will be even larger.
;
_reflns_number_total     4275
_reflns_number_gt     3107
_reflns_threshold_expression     I>2\s(I)
_refine_ls_structure_factor_coef     Fsqd
_refine_ls_matrix_type     full
_refine_ls_R_factor_all     0.071
_refine_ls_R_factor_gt     0.047
_refine_ls_wR_factor_gt     0.126
_refine_ls_wR_factor_ref     0.141
_refine_ls_goodness_of_fit_ref     1.06
_refine_ls_restrained_S_all     1.06
_refine_ls_number_reflns     4275
_refine_ls_number_parameters     264
_refine_ls_number_restraints     0
_refine_ls_hydrogen_treatment     constr
_refine_ls_weighting_scheme     calc
_refine_ls_weighting_details
          'calc w=1/[\s^2^(Fo^2^)+(0.0739P)^2^+0.249P] where P=(Fo^2^+2Fc^2^)/3'
_atom_sites_solution_hydrogens     geom
_atom_sites_solution_primary     direct
_atom_sites_solution_secondary     difmap
_refine_ls_shift/su_max     0.001
_refine_ls_shift/su_max_lt     0.001
_refine_ls_shift/su_mean     0.000
_refine_diff_density_max     0.30
_refine_diff_density_min     -0.36
_refine_ls_extinction_method     none
_refine_ls_extinction_coef     ?
loop_
    _atom_type_symbol
    _atom_type_description
    _atom_type_scat_dispersion_real
    _atom_type_scat_dispersion_imag
    _atom_type_scat_source
    'C' 'C' 0.0033 0.0016
                         'International Tables Vol C Tables 4.2.6.8 and 6.1.1.4'
    'H' 'H' 0.0000 0.0000
                         'International Tables Vol C Tables 4.2.6.8 and 6.1.1.4'
    'N' 'N' 0.0061 0.0033
                         'International Tables Vol C Tables 4.2.6.8 and 6.1.1.4'
    'O' 'O' 0.0106 0.0060
                         'International Tables Vol C Tables 4.2.6.8 and 6.1.1.4'
    'F' 'F' 0.0171 0.0103
                         'International Tables Vol C Tables 4.2.6.8 and 6.1.1.4'
_computing_data_collection     'COLLECT (Hooft, 1998)'
_computing_cell_refinement
                    'DENZO (Otwinowski & Minor, 1997) and COLLECT (Hooft, 1998)'
_computing_data_reduction
                    'DENZO (Otwinowski & Minor, 1997) and COLLECT (Hooft, 1998)'
_computing_structure_solution     'SHELXS97 (Sheldrick, 2008)'
_computing_structure_refinement     'SHELXL97 (Sheldrick, 2008)'
_computing_molecular_graphics
                      'ORTEP-3 (Farrugia, 1997) and DIAMOND (Brandenburg, 2006)'
_computing_publication_material     'publCIF (Westrip, 2010)'
loop_
    _atom_site_type_symbol
    _atom_site_label
    _atom_site_fract_x
    _atom_site_fract_y
    _atom_site_fract_z
    _atom_site_U_iso_or_equiv
    _atom_site_adp_type
    _atom_site_calc_flag
    _atom_site_refinement_flags
    _atom_site_occupancy
    _atom_site_disorder_assembly
    _atom_site_disorder_group
    F F1 0.24470(15) 0.13631(13) 0.70186(12) 0.0465(4) Uani d . 1 . .
    F F2 0.48941(14) 0.02882(12) 0.72734(10) 0.0376(3) Uani d . 1 . .
    F F3 0.31274(17) 0.05404(14) 0.85902(11) 0.0489(4) Uani d . 1 . .
    F F4 1.00086(13) 0.26530(14) 0.94688(10) 0.0398(3) Uani d . 1 . .
    F F5 0.90320(13) 0.18513(14) 0.80980(9) 0.0369(3) Uani d . 1 . .
    F F6 0.80523(14) 0.14596(13) 0.96979(9) 0.0357(3) Uani d . 1 . .
    O O1 0.04978(14) 0.65337(14) 0.77211(9) 0.0225(3) Uani d . 1 . .
    N N1 0.54732(17) 0.26383(16) 0.83292(11) 0.0209(3) Uani d . 1 . .
    N N2 0.13591(17) 0.69425(16) 0.59985(11) 0.0208(3) Uani d . 1 . .
    C C1 0.4030(2) 0.27072(19) 0.79573(13) 0.0205(4) Uani d . 1 . .
    C C2 0.2882(2) 0.40134(19) 0.77803(13) 0.0208(4) Uani d . 1 . .
    H H2 0.1866 0.3973 0.7501 0.025 Uiso calc R 1 . .
    C C3 0.3263(2) 0.53470(19) 0.80200(13) 0.0190(4) Uani d . 1 . .
    C C4 0.4797(2) 0.53404(19) 0.84578(13) 0.0183(4) Uani d . 1 . .
    C C5 0.5296(2) 0.6653(2) 0.87684(13) 0.0221(4) Uani d . 1 . .
    H H5 0.4579 0.7585 0.8709 0.027 Uiso calc R 1 . .
    C C6 0.6799(2) 0.6584(2) 0.91518(14) 0.0248(4) Uani d . 1 . .
    H H6 0.7114 0.7467 0.9360 0.030 Uiso calc R 1 . .
    C C7 0.7882(2) 0.5216(2) 0.92398(14) 0.0258(4) Uani d . 1 . .
    H H7 0.8934 0.5188 0.9488 0.031 Uiso calc R 1 . .
    C C8 0.7437(2) 0.3925(2) 0.89724(13) 0.0222(4) Uani d . 1 . .
    C C9 0.5868(2) 0.3955(2) 0.85806(13) 0.0195(4) Uani d . 1 . .
    C C10 0.3631(2) 0.1221(2) 0.77122(16) 0.0273(4) Uani d . 1 . .
    C C11 0.8617(2) 0.2472(2) 0.90593(15) 0.0280(4) Uani d . 1 . .
    C C12 0.2119(2) 0.67903(19) 0.77676(14) 0.0200(4) Uani d . 1 . .
    H H12 0.2150 0.7518 0.8341 0.024 Uiso calc R 1 . .
    C C13 -0.0137(2) 0.7020(2) 0.66828(14) 0.0225(4) Uani d . 1 . .
    C C14 -0.1190(2) 0.8573(2) 0.67829(16) 0.0313(5) Uani d . 1 . .
    H H14A -0.2044 0.8555 0.7351 0.047 Uiso calc R 1 . .
    H H14B -0.1685 0.8881 0.6097 0.047 Uiso calc R 1 . .
    H H14C -0.0516 0.9277 0.6966 0.047 Uiso calc R 1 . .
    C C15 -0.1106(2) 0.5903(2) 0.63459(16) 0.0301(4) Uani d . 1 . .
    H H15A -0.0419 0.4911 0.6343 0.045 Uiso calc R 1 . .
    H H15B -0.1486 0.6169 0.5622 0.045 Uiso calc R 1 . .
    H H15C -0.2040 0.5908 0.6854 0.045 Uiso calc R 1 . .
    C C16 0.2497(2) 0.7487(2) 0.66532(13) 0.0211(4) Uani d . 1 . .
    H H16 0.2174 0.8591 0.6692 0.025 Uiso calc R 1 . .
    C C17 0.4194(2) 0.7103(2) 0.61295(14) 0.0248(4) Uani d . 1 . .
    H H17A 0.4541 0.6012 0.6094 0.030 Uiso calc R 1 . .
    H H17B 0.4965 0.7488 0.6563 0.030 Uiso calc R 1 . .
    C C18 0.4196(2) 0.7800(2) 0.49901(15) 0.0290(4) Uani d . 1 . .
    H H18A 0.4013 0.8895 0.5037 0.035 Uiso calc R 1 . .
    H H18B 0.5269 0.7463 0.4617 0.035 Uiso calc R 1 . .
    C C19 0.2881(2) 0.7372(2) 0.43406(15) 0.0289(4) Uani d . 1 . .
    H H19A 0.2825 0.7929 0.3643 0.035 Uiso calc R 1 . .
    H H19B 0.3165 0.6299 0.4189 0.035 Uiso calc R 1 . .
    C C20 0.1239(2) 0.7705(2) 0.49433(14) 0.0251(4) Uani d . 1 . .
    H H20A 0.0896 0.8789 0.5035 0.030 Uiso calc R 1 . .
    H H20B 0.0420 0.7359 0.4529 0.030 Uiso calc R 1 . .
loop_
    _atom_site_aniso_label
    _atom_site_aniso_U_11
    _atom_site_aniso_U_22
    _atom_site_aniso_U_33
    _atom_site_aniso_U_12
    _atom_site_aniso_U_13
    _atom_site_aniso_U_23
    F1 0.0385(7) 0.0273(7) 0.0775(10) -0.0082(5) -0.0226(7) -0.0122(6)
    F2 0.0292(6) 0.0254(6) 0.0579(8) -0.0043(5) 0.0073(5) -0.0162(6)
    F3 0.0677(9) 0.0281(7) 0.0531(8) -0.0219(6) 0.0212(7) -0.0005(6)
    F4 0.0252(6) 0.0483(8) 0.0446(7) 0.0006(5) -0.0134(5) -0.0066(6)
    F5 0.0292(6) 0.0482(8) 0.0290(6) 0.0045(5) 0.0007(5) -0.0115(5)
    F6 0.0369(7) 0.0323(7) 0.0348(6) -0.0004(5) -0.0030(5) 0.0063(5)
    O1 0.0172(6) 0.0279(7) 0.0225(6) -0.0056(5) 0.0007(5) 0.0008(5)
    N1 0.0202(7) 0.0227(8) 0.0199(7) -0.0050(6) 0.0032(6) -0.0019(6)
    N2 0.0192(7) 0.0215(8) 0.0218(7) -0.0043(6) -0.0002(6) -0.0016(6)
    C1 0.0232(9) 0.0188(9) 0.0199(8) -0.0063(7) 0.0041(7) -0.0024(7)
    C2 0.0189(8) 0.0233(9) 0.0213(9) -0.0065(7) 0.0010(7) -0.0026(7)
    C3 0.0192(8) 0.0228(9) 0.0158(8) -0.0065(7) 0.0025(6) -0.0026(7)
    C4 0.0200(8) 0.0214(9) 0.0142(8) -0.0068(7) 0.0026(6) -0.0007(7)
    C5 0.0256(9) 0.0227(9) 0.0192(8) -0.0084(7) 0.0014(7) 0.0001(7)
    C6 0.0287(10) 0.0292(10) 0.0199(9) -0.0138(8) -0.0012(7) -0.0020(7)
    C7 0.0212(9) 0.0377(11) 0.0208(9) -0.0109(8) -0.0023(7) -0.0008(8)
    C8 0.0189(8) 0.0319(10) 0.0154(8) -0.0048(7) 0.0011(6) 0.0002(7)
    C9 0.0211(8) 0.0247(9) 0.0138(8) -0.0080(7) 0.0023(6) 0.0004(7)
    C10 0.0231(9) 0.0216(9) 0.0373(11) -0.0057(7) 0.0032(8) -0.0038(8)
    C11 0.0220(9) 0.0368(11) 0.0244(10) -0.0030(8) -0.0026(7) -0.0046(8)
    C12 0.0186(8) 0.0210(9) 0.0213(9) -0.0056(7) -0.0002(6) -0.0032(7)
    C13 0.0208(9) 0.0229(9) 0.0230(9) -0.0021(7) -0.0011(7) -0.0013(7)
    C14 0.0270(10) 0.0282(11) 0.0354(11) 0.0014(8) 0.0035(8) 0.0004(8)
    C15 0.0240(10) 0.0369(11) 0.0315(10) -0.0111(8) -0.0004(8) -0.0041(9)
    C16 0.0230(9) 0.0202(9) 0.0214(9) -0.0075(7) -0.0008(7) -0.0018(7)
    C17 0.0216(9) 0.0297(10) 0.0242(9) -0.0085(8) 0.0005(7) 0.0006(8)
    C18 0.0262(10) 0.0349(11) 0.0264(10) -0.0093(8) 0.0039(7) 0.0030(8)
    C19 0.0301(10) 0.0345(11) 0.0223(9) -0.0077(8) 0.0025(7) -0.0009(8)
    C20 0.0257(9) 0.0267(10) 0.0227(9) -0.0041(8) -0.0025(7) -0.0005(7)
_geom_special_details
;
All s.u.'s (except the s.u. in the dihedral angle between two l.s. planes) are
estimated using the full covariance matrix. The cell s.u.'s are taken into
account individually in the estimation of s.u.'s in distances, angles and
torsion angles; correlations between s.u.'s in cell parameters are only used
when they are defined by crystal symmetry. An approximate (isotropic)
treatment of cell s.u.'s is used for estimating s.u.'s involving l.s. planes.
;
loop_
    _geom_bond_atom_site_label_1
    _geom_bond_atom_site_label_2
    _geom_bond_site_symmetry_2
    _geom_bond_distance
    _geom_bond_publ_flag
    F1 C10 . 1.341(2) ?
    F2 C10 . 1.333(2) ?
    F3 C10 . 1.328(2) ?
    F4 C11 . 1.346(2) ?
    F5 C11 . 1.342(2) ?
    F6 C11 . 1.340(2) ?
    O1 C12 . 1.434(2) ?
    O1 C13 . 1.449(2) ?
    N1 C1 . 1.315(2) ?
    N1 C9 . 1.366(2) ?
    N2 C16 . 1.462(2) ?
    N2 C20 . 1.465(2) ?
    N2 C13 . 1.470(2) ?
    C1 C2 . 1.406(2) ?
    C1 C10 . 1.513(2) ?
    C2 C3 . 1.372(2) ?
    C2 H2 . 0.9500 ?
    C3 C4 . 1.429(2) ?
    C3 C12 . 1.514(2) ?
    C4 C9 . 1.419(2) ?
    C4 C5 . 1.424(2) ?
    C5 C6 . 1.367(3) ?
    C5 H5 . 0.9500 ?
    C6 C7 . 1.407(3) ?
    C6 H6 . 0.9500 ?
    C7 C8 . 1.368(3) ?
    C7 H7 . 0.9500 ?
    C8 C9 . 1.429(2) ?
    C8 C11 . 1.506(3) ?
    C12 C16 . 1.548(2) ?
    C12 H12 . 1.0000 ?
    C13 C15 . 1.513(3) ?
    C13 C14 . 1.531(3) ?
    C14 H14A . 0.9800 ?
    C14 H14B . 0.9800 ?
    C14 H14C . 0.9800 ?
    C15 H15A . 0.9800 ?
    C15 H15B . 0.9800 ?
    C15 H15C . 0.9800 ?
    C16 C17 . 1.518(2) ?
    C16 H16 . 1.0000 ?
    C17 C18 . 1.534(3) ?
    C17 H17A . 0.9900 ?
    C17 H17B . 0.9900 ?
    C18 C19 . 1.527(3) ?
    C18 H18A . 0.9900 ?
    C18 H18B . 0.9900 ?
    C19 C20 . 1.516(3) ?
    C19 H19A . 0.9900 ?
    C19 H19B . 0.9900 ?
    C20 H20A . 0.9900 ?
    C20 H20B . 0.9900 ?
loop_
    _geom_angle_atom_site_label_1
    _geom_angle_atom_site_label_2
    _geom_angle_atom_site_label_3
    _geom_angle_site_symmetry_1
    _geom_angle_site_symmetry_3
    _geom_angle
    _geom_angle_publ_flag
    C12 O1 C13 . . 110.26(13) ?
    C1 N1 C9 . . 116.60(15) ?
    C16 N2 C20 . . 111.29(14) ?
    C16 N2 C13 . . 105.69(13) ?
    C20 N2 C13 . . 117.78(14) ?
    N1 C1 C2 . . 125.68(16) ?
    N1 C1 C10 . . 114.78(16) ?
    C2 C1 C10 . . 119.54(15) ?
    C3 C2 C1 . . 118.53(16) ?
    C3 C2 H2 . . 120.7 ?
    C1 C2 H2 . . 120.7 ?
    C2 C3 C4 . . 118.39(16) ?
    C2 C3 C12 . . 120.45(15) ?
    C4 C3 C12 . . 121.08(15) ?
    C9 C4 C5 . . 118.85(15) ?
    C9 C4 C3 . . 117.96(15) ?
    C5 C4 C3 . . 123.19(16) ?
    C6 C5 C4 . . 120.61(17) ?
    C6 C5 H5 . . 119.7 ?
    C4 C5 H5 . . 119.7 ?
    C5 C6 C7 . . 120.52(17) ?
    C5 C6 H6 . . 119.7 ?
    C7 C6 H6 . . 119.7 ?
    C8 C7 C6 . . 120.74(16) ?
    C8 C7 H7 . . 119.6 ?
    C6 C7 H7 . . 119.6 ?
    C7 C8 C9 . . 120.17(17) ?
    C7 C8 C11 . . 120.07(16) ?
    C9 C8 C11 . . 119.74(16) ?
    N1 C9 C4 . . 122.79(15) ?
    N1 C9 C8 . . 118.15(16) ?
    C4 C9 C8 . . 119.06(16) ?
    F3 C10 F2 . . 106.77(16) ?
    F3 C10 F1 . . 106.58(16) ?
    F2 C10 F1 . . 106.43(15) ?
    F3 C10 C1 . . 112.06(16) ?
    F2 C10 C1 . . 112.82(15) ?
    F1 C10 C1 . . 111.76(16) ?
    F6 C11 F5 . . 106.96(16) ?
    F6 C11 F4 . . 106.30(15) ?
    F5 C11 F4 . . 106.15(14) ?
    F6 C11 C8 . . 113.30(14) ?
    F5 C11 C8 . . 112.29(15) ?
    F4 C11 C8 . . 111.37(16) ?
    O1 C12 C3 . . 109.96(14) ?
    O1 C12 C16 . . 104.86(13) ?
    C3 C12 C16 . . 113.55(14) ?
    O1 C12 H12 . . 109.4 ?
    C3 C12 H12 . . 109.4 ?
    C16 C12 H12 . . 109.4 ?
    O1 C13 N2 . . 101.73(13) ?
    O1 C13 C15 . . 107.83(15) ?
    N2 C13 C15 . . 110.94(14) ?
    O1 C13 C14 . . 109.00(14) ?
    N2 C13 C14 . . 115.09(15) ?
    C15 C13 C14 . . 111.56(15) ?
    C13 C14 H14A . . 109.5 ?
    C13 C14 H14B . . 109.5 ?
    H14A C14 H14B . . 109.5 ?
    C13 C14 H14C . . 109.5 ?
    H14A C14 H14C . . 109.5 ?
    H14B C14 H14C . . 109.5 ?
    C13 C15 H15A . . 109.5 ?
    C13 C15 H15B . . 109.5 ?
    H15A C15 H15B . . 109.5 ?
    C13 C15 H15C . . 109.5 ?
    H15A C15 H15C . . 109.5 ?
    H15B C15 H15C . . 109.5 ?
    N2 C16 C17 . . 109.60(14) ?
    N2 C16 C12 . . 100.79(13) ?
    C17 C16 C12 . . 119.71(15) ?
    N2 C16 H16 . . 108.7 ?
    C17 C16 H16 . . 108.7 ?
    C12 C16 H16 . . 108.7 ?
    C16 C17 C18 . . 109.14(15) ?
    C16 C17 H17A . . 109.9 ?
    C18 C17 H17A . . 109.9 ?
    C16 C17 H17B . . 109.9 ?
    C18 C17 H17B . . 109.9 ?
    H17A C17 H17B . . 108.3 ?
    C19 C18 C17 . . 111.21(15) ?
    C19 C18 H18A . . 109.4 ?
    C17 C18 H18A . . 109.4 ?
    C19 C18 H18B . . 109.4 ?
    C17 C18 H18B . . 109.4 ?
    H18A C18 H18B . . 108.0 ?
    C20 C19 C18 . . 111.32(15) ?
    C20 C19 H19A . . 109.4 ?
    C18 C19 H19A . . 109.4 ?
    C20 C19 H19B . . 109.4 ?
    C18 C19 H19B . . 109.4 ?
    H19A C19 H19B . . 108.0 ?
    N2 C20 C19 . . 108.88(15) ?
    N2 C20 H20A . . 109.9 ?
    C19 C20 H20A . . 109.9 ?
    N2 C20 H20B . . 109.9 ?
    C19 C20 H20B . . 109.9 ?
    H20A C20 H20B . . 108.3 ?
loop_
    _geom_torsion_atom_site_label_1
    _geom_torsion_atom_site_label_2
    _geom_torsion_atom_site_label_3
    _geom_torsion_atom_site_label_4
    _geom_torsion_site_symmetry_1
    _geom_torsion_site_symmetry_2
    _geom_torsion_site_symmetry_3
    _geom_torsion_site_symmetry_4
    _geom_torsion
    _geom_torsion_publ_flag
    C9 N1 C1 C2 . . . . 1.2(3) ?
    C9 N1 C1 C10 . . . . -178.76(14) ?
    N1 C1 C2 C3 . . . . -0.7(3) ?
    C10 C1 C2 C3 . . . . 179.25(16) ?
    C1 C2 C3 C4 . . . . -1.2(2) ?
    C1 C2 C3 C12 . . . . 175.52(14) ?
    C2 C3 C4 C9 . . . . 2.4(2) ?
    C12 C3 C4 C9 . . . . -174.25(14) ?
    C2 C3 C4 C5 . . . . -177.91(15) ?
    C12 C3 C4 C5 . . . . 5.4(2) ?
    C9 C4 C5 C6 . . . . 1.7(2) ?
    C3 C4 C5 C6 . . . . -177.97(16) ?
    C4 C5 C6 C7 . . . . 0.4(3) ?
    C5 C6 C7 C8 . . . . -1.8(3) ?
    C6 C7 C8 C9 . . . . 1.1(3) ?
    C6 C7 C8 C11 . . . . 179.30(16) ?
    C1 N1 C9 C4 . . . . 0.2(2) ?
    C1 N1 C9 C8 . . . . -179.11(15) ?
    C5 C4 C9 N1 . . . . 178.31(15) ?
    C3 C4 C9 N1 . . . . -2.0(2) ?
    C5 C4 C9 C8 . . . . -2.4(2) ?
    C3 C4 C9 C8 . . . . 177.30(14) ?
    C7 C8 C9 N1 . . . . -179.65(15) ?
    C11 C8 C9 N1 . . . . 2.1(2) ?
    C7 C8 C9 C4 . . . . 1.0(2) ?
    C11 C8 C9 C4 . . . . -177.20(14) ?
    N1 C1 C10 F3 . . . . 81.59(19) ?
    C2 C1 C10 F3 . . . . -98.4(2) ?
    N1 C1 C10 F2 . . . . -39.0(2) ?
    C2 C1 C10 F2 . . . . 141.05(17) ?
    N1 C1 C10 F1 . . . . -158.85(15) ?
    C2 C1 C10 F1 . . . . 21.2(2) ?
    C7 C8 C11 F6 . . . . 123.21(18) ?
    C9 C8 C11 F6 . . . . -58.6(2) ?
    C7 C8 C11 F5 . . . . -115.48(18) ?
    C9 C8 C11 F5 . . . . 62.7(2) ?
    C7 C8 C11 F4 . . . . 3.4(2) ?
    C9 C8 C11 F4 . . . . -178.36(15) ?
    C13 O1 C12 C3 . . . . -122.74(14) ?
    C13 O1 C12 C16 . . . . -0.32(17) ?
    C2 C3 C12 O1 . . . . 24.3(2) ?
    C4 C3 C12 O1 . . . . -159.06(14) ?
    C2 C3 C12 C16 . . . . -92.80(19) ?
    C4 C3 C12 C16 . . . . 83.81(18) ?
    C12 O1 C13 N2 . . . . 23.98(16) ?
    C12 O1 C13 C15 . . . . 140.73(14) ?
    C12 O1 C13 C14 . . . . -98.00(16) ?
    C16 N2 C13 O1 . . . . -39.80(16) ?
    C20 N2 C13 O1 . . . . -164.85(14) ?
    C16 N2 C13 C15 . . . . -154.28(15) ?
    C20 N2 C13 C15 . . . . 80.67(19) ?
    C16 N2 C13 C14 . . . . 77.87(18) ?
    C20 N2 C13 C14 . . . . -47.2(2) ?
    C20 N2 C16 C17 . . . . -64.79(18) ?
    C13 N2 C16 C17 . . . . 166.23(14) ?
    C20 N2 C16 C12 . . . . 168.10(13) ?
    C13 N2 C16 C12 . . . . 39.12(16) ?
    O1 C12 C16 N2 . . . . -23.53(16) ?
    C3 C12 C16 N2 . . . . 96.54(15) ?
    O1 C12 C16 C17 . . . . -143.66(15) ?
    C3 C12 C16 C17 . . . . -23.6(2) ?
    N2 C16 C17 C18 . . . . 58.38(19) ?
    C12 C16 C17 C18 . . . . 173.97(15) ?
    C16 C17 C18 C19 . . . . -52.9(2) ?
    C17 C18 C19 C20 . . . . 52.4(2) ?
    C16 N2 C20 C19 . . . . 62.59(18) ?
    C13 N2 C20 C19 . . . . -175.18(15) ?
    C18 C19 C20 N2 . . . . -55.9(2) ?
loop_
    _geom_hbond_atom_site_label_D
    _geom_hbond_atom_site_label_H
    _geom_hbond_atom_site_label_A
    _geom_hbond_site_symmetry_A
    _geom_hbond_distance_DH
    _geom_hbond_distance_HA
    _geom_hbond_distance_DA
    _geom_hbond_angle_DHA
    C15 H15c Cg 1_455 0.98 2.87 3.781(2) 155
