# Supplementary material for: 4-(3,3-Dimethyl­perhydro-1,3-oxa­zolo[3,4-a]pyridin-1-yl)-2,8-bis­(tri­fluoro­meth­yl)quinoline
Source: Acta Crystallogr Sect E Struct Rep Online. 2010 Feb 27;66(Pt 3):o700–1. doi: 10.1107/S1600536810006562 (PMC2983630; doi:10.1107/S1600536810006562)
Supplement: Supplementary file 2 [file e-66-0o700-Isup2.hkl]

#
# h,k,l, Fc-squared, Fo-squared, sigma(Fo-squared) and status flag
#
data_I
_shelx_title ' 2008src0349 in P-1'
_shelx_refln_list_code          4
_shelx_F_calc_maximum      111.82
_exptl_crystal_F_000       432.00
_reflns_d_resolution_high  0.7712
 
loop_
 _symmetry_equiv_pos_as_xyz
 'x, y, z'
 '-x, -y, -z'
 
_cell_length_a     8.4192
_cell_length_b     9.1833
_cell_length_c    12.4424
_cell_angle_alpha  87.912
_cell_angle_beta   86.666
_cell_angle_gamma  78.804
 
_shelx_F_squared_multiplier     1.000
 
loop_
 _refln_index_h
 _refln_index_k
 _refln_index_l
 _refln_F_squared_calc
 _refln_F_squared_meas
 _refln_F_squared_sigma
 _refln_observed_status
   2   0   0        3.59        8.23      0.57 o
   3   0   0      366.00      345.22      5.63 o
   4   0   0      502.00      526.68      7.61 o
   5   0   0      123.90      110.71      3.32 o
   6   0   0        1.97        2.89      1.05 o
   7   0   0       88.33       90.75      2.32 o
   8   0   0       94.78       88.71      5.25 o
   9   0   0      104.56      104.95      8.39 o
  10   0   0       51.90       56.22      8.78 o
 -10   1   0       21.06       32.09      8.31 o
  -9   1   0        0.53       -1.80      2.56 o
  -8   1   0        7.14        8.14      2.06 o
  -7   1   0       14.59       17.95      2.36 o
  -6   1   0       76.36       80.24      2.96 o
  -5   1   0      264.60      244.27      7.37 o
  -4   1   0      227.04      225.82      4.87 o
  -3   1   0     1234.27     1190.99     19.62 o
  -2   1   0     1745.68     1586.20     21.62 o
  -1   1   0     2762.59     2440.14     79.90 o
   1   1   0     2215.11     2032.19     93.97 o
   2   1   0     1053.04     1000.16     14.09 o
   3   1   0      286.07      223.12      3.94 o
   4   1   0      625.65      658.44      9.92 o
   5   1   0       57.78       79.92      2.80 o
   6   1   0        2.75        4.10      1.29 o
   7   1   0      112.44       98.44      3.38 o
   8   1   0       84.43       74.51      2.99 o
   9   1   0       30.95       27.10      4.63 o
  10   1   0       16.34       17.71      4.12 o
 -10   2   0       12.70       10.69      7.13 o
  -9   2   0        4.89        2.20      2.90 o
  -8   2   0        3.73        4.28      1.95 o
  -7   2   0      672.34      698.75     15.34 o
  -6   2   0      291.97      295.33      7.34 o
  -5   2   0       72.47       78.00      2.77 o
  -4   2   0      132.70      145.73      6.35 o
  -3   2   0       15.20       17.10      1.80 o
  -2   2   0     1494.35     1448.60     24.74 o
  -1   2   0      328.35      324.07      6.81 o
   0   2   0     7472.36     6607.98     85.48 o
   1   2   0     3902.55     3624.84     47.73 o
   2   2   0        0.25        0.67      0.70 o
   3   2   0       13.46       10.68      0.91 o
   4   2   0       11.14       17.45      2.13 o
   5   2   0     1176.35     1309.19     19.61 o
   6   2   0       81.35       72.33      2.62 o
   7   2   0      391.75      389.94      8.64 o
   8   2   0       93.40       91.97      4.95 o
   9   2   0      284.78      301.10     12.93 o
  10   2   0        0.37        4.50      3.65 o
  -9   3   0        3.35        6.21      7.15 o
  -8   3   0       18.50       17.45      2.90 o
  -7   3   0        7.24       10.32      4.10 o
  -6   3   0      112.22      114.52      4.27 o
  -5   3   0        8.37        8.50      1.37 o
  -4   3   0      375.77      397.22      6.93 o
  -3   3   0      337.43      343.19      7.87 o
  -2   3   0     2160.21     2092.66     33.47 o
  -1   3   0     1358.69     1188.33     19.68 o
   0   3   0      201.84      215.31      3.96 o
   1   3   0     6654.15     6181.58     81.49 o
   2   3   0      434.12      432.13      6.94 o
   3   3   0      292.13      324.01      5.88 o
   4   3   0      200.35      207.07      4.69 o
   5   3   0       10.70        8.05      2.08 o
   6   3   0     1321.34     1347.31     22.04 o
   7   3   0      288.62      290.91      8.19 o
   8   3   0        0.51        3.27      2.67 o
   9   3   0       93.09       89.11      5.72 o
  10   3   0       19.52       16.52      3.96 o
  -9   4   0        9.62       23.21      7.74 o
  -8   4   0        0.09        0.35      4.11 o
  -7   4   0      213.31      213.80     12.17 o
  -6   4   0       22.90       17.13      2.38 o
  -5   4   0        3.39        3.61      0.84 o
  -4   4   0      197.24      190.01      4.52 o
  -3   4   0       31.04       37.17      1.88 o
  -2   4   0      181.34      178.73      5.29 o
  -1   4   0       59.76       64.31      2.28 o
   0   4   0      131.25      124.64      2.96 o
   1   4   0      778.16      793.94     12.05 o
   2   4   0     4056.75     4267.75     57.90 o
   3   4   0      181.17      198.77      5.31 o
   4   4   0        0.88        2.22      1.13 o
   5   4   0        0.21        4.15      1.33 o
   6   4   0      378.31      417.69      8.46 o
   7   4   0        8.82        8.73      2.05 o
   8   4   0       89.37       78.96      4.12 o
   9   4   0       26.64       28.70      5.16 o
  10   4   0       39.34       41.71      5.15 o
  -8   5   0        4.92        5.92      8.43 o
  -7   5   0       12.06       11.00      2.65 o
  -6   5   0       48.00       39.16      3.52 o
  -5   5   0      219.81      215.53      5.53 o
  -4   5   0       19.64       16.62      1.92 o
  -3   5   0       46.05       47.97      2.54 o
  -2   5   0      143.55      166.66      6.08 o
  -1   5   0      102.03      117.94      3.26 o
   0   5   0      237.21      226.64      4.60 o
   1   5   0       21.57       26.17      1.53 o
   2   5   0      167.52      187.72      5.09 o
   3   5   0       71.38       58.13      2.27 o
   4   5   0      150.88      162.24      3.96 o
   5   5   0      319.84      342.90      7.68 o
   6   5   0     1131.76     1215.94     20.18 o
   7   5   0        3.40        3.49      1.89 o
   8   5   0        6.78        3.65      5.71 o
   9   5   0       28.44       32.37      4.72 o
  10   5   0       14.29       16.41      4.71 o
  -8   6   0       57.34       54.76      8.12 o
  -7   6   0        7.48        3.89      4.57 o
  -6   6   0        5.44        1.05      2.81 o
  -5   6   0       35.32       22.99      3.10 o
  -4   6   0        0.20        0.73      1.38 o
  -3   6   0      315.48      295.55     12.27 o
  -2   6   0       30.15       21.40      2.40 o
  -1   6   0       68.04       76.80      3.93 o
   0   6   0        6.78        8.54      1.31 o
   1   6   0       59.25       48.53      2.39 o
   2   6   0       89.30       97.56      3.87 o
   3   6   0       44.31       56.13      4.62 o
   4   6   0       14.66       16.29      1.62 o
   5   6   0       47.14       46.61      2.41 o
   6   6   0      558.94      562.12     11.84 o
   7   6   0     1663.05     1862.38     39.01 o
   8   6   0        2.32       -0.60      3.72 o
   9   6   0       30.71       35.37      4.15 o
  10   6   0        6.56        2.69     11.02 o
  -7   7   0       26.60       28.11      8.05 o
  -6   7   0       23.72       23.82      6.36 o
  -5   7   0      192.61      181.92      8.31 o
  -4   7   0        8.51        0.24      4.84 o
  -3   7   0       77.88       85.09      6.29 o
  -2   7   0       89.43       99.79      4.40 o
  -1   7   0        4.85        5.65      1.54 o
   0   7   0      287.70      298.69      7.27 o
   1   7   0        0.00        0.32      1.44 o
   2   7   0       62.43       64.75      5.31 o
   3   7   0        7.34        5.37      3.70 o
   4   7   0       99.15      101.55      4.03 o
   5   7   0        3.56       -0.38      3.04 o
   6   7   0       23.37       31.52      2.99 o
   7   7   0       12.99        9.08      3.50 o
   8   7   0       52.39       50.64      5.93 o
   9   7   0        2.75       -0.99      3.65 o
  -6   8   0       28.12       46.11     12.77 o
  -5   8   0        9.44       10.97      4.54 o
  -4   8   0      140.21      137.55      9.27 o
  -3   8   0       23.36       14.25      3.05 o
  -2   8   0        4.35        4.08      2.21 o
  -1   8   0        0.01        0.34      2.26 o
   0   8   0      170.01      170.02      5.26 o
   1   8   0       58.50       56.93      3.63 o
   2   8   0       79.66       81.75      3.96 o
   3   8   0       69.32       67.55      3.28 o
   4   8   0       26.36       21.49      2.84 o
   5   8   0       38.35       37.74      7.24 o
   6   8   0       26.18       21.90      5.61 o
   7   8   0        8.74        4.72      3.68 o
   8   8   0       25.29       24.33      4.20 o
   9   8   0       36.14       38.93      7.39 o
  -5   9   0       21.30       17.44      6.63 o
  -4   9   0       34.79       46.15      6.56 o
  -3   9   0        1.01       -6.15      5.27 o
  -2   9   0        1.98       10.47      3.28 o
  -1   9   0        1.91        2.34      2.19 o
   0   9   0       50.47       45.57      4.14 o
   1   9   0        0.06       -0.70      1.82 o
   2   9   0       12.71        8.95      2.49 o
   3   9   0       44.64       40.50      4.05 o
   4   9   0        8.77        3.08      2.96 o
   5   9   0        0.04        0.89      2.95 o
   6   9   0        3.92        3.11      3.64 o
   7   9   0        5.48        8.54      4.24 o
   8   9   0        5.22        3.85      3.85 o
  -4  10   0        0.28       -4.79      5.39 o
  -3  10   0        8.33        3.51      6.08 o
  -2  10   0       11.20        6.71      5.24 o
  -1  10   0       21.60       17.70      3.45 o
   0  10   0       85.96       58.05     10.50 o
   1  10   0        0.29        1.60      3.04 o
   2  10   0      104.33       98.73      6.58 o
   3  10   0        2.07        0.20      3.03 o
   4  10   0      114.85       92.22      7.65 o
   5  10   0        8.90        7.99      4.43 o
   6  10   0        4.00        4.77      4.09 o
   7  10   0        3.17        8.35      8.32 o
  -2  11   0      125.64      151.97     20.50 o
   0  11   0       73.14       75.74     15.35 o
   1  11   0       11.08       18.14      8.71 o
   2  11   0        8.62        8.07      3.50 o
   3  11   0       86.14       75.68      7.85 o
   4  11   0        0.79       -2.51      3.32 o
   5  11   0        2.00        4.06      3.79 o
   6  11   0       36.50       34.33      7.70 o
  -5 -11   1       18.96       13.96      4.73 o
  -4 -11   1        1.30       -1.39      8.67 o
  -3 -11   1      153.74      180.21     15.03 o
  -2 -11   1        0.95        7.32      5.10 o
  -1 -11   1       75.15       75.62     17.22 o
   0 -11   1        0.00        5.00      4.62 o
   1 -11   1        0.48       -2.25      4.94 o
   2 -11   1       73.03       84.12     30.10 o
  -7 -10   1        0.23        5.15      5.11 o
  -6 -10   1        5.58        6.92      4.28 o
  -5 -10   1       75.63       60.83      8.36 o
  -4 -10   1       20.91       22.14      5.11 o
  -3 -10   1       39.96       43.37      4.72 o
  -2 -10   1        7.56        6.44      3.56 o
  -1 -10   1       51.70       49.90      9.84 o
   0 -10   1       43.47       45.09      7.97 o
   1 -10   1        0.87       -8.13      9.84 o
   2 -10   1        8.07        6.03      4.67 o
   3 -10   1       25.94       38.91      9.37 o
  -8  -9   1        2.56        5.50      4.49 o
  -7  -9   1        0.86        0.11      6.49 o
  -6  -9   1       41.99       52.70      8.00 o
  -5  -9   1      232.69      233.03     19.68 o
  -4  -9   1       20.60       28.50      8.65 o
  -3  -9   1       29.47       29.80      6.90 o
  -2  -9   1       25.95       24.55      4.27 o
  -1  -9   1        0.02       -1.72      2.20 o
   0  -9   1      103.44       94.10      7.41 o
   1  -9   1        3.57       -0.45      2.66 o
   2  -9   1        0.28        0.85      4.51 o
   3  -9   1       11.38        9.92      7.38 o
   4  -9   1       12.61       10.41      4.77 o
   5  -9   1       18.45       11.79      8.61 o
  -9  -8   1        0.49       -1.58      5.77 o
  -8  -8   1       10.51       20.57      4.20 o
  -7  -8   1      147.37      133.48     17.96 o
  -6  -8   1       54.97       43.50      5.60 o
  -5  -8   1      149.06      148.65     10.25 o
  -4  -8   1      656.98      655.19     16.54 o
  -3  -8   1        6.06        5.94      1.76 o
  -2  -8   1       88.45       75.03      7.04 o
  -1  -8   1      741.08      778.54     15.15 o
   0  -8   1      436.54      449.23     14.44 o
   1  -8   1       58.93       56.17      6.53 o
   2  -8   1        6.33        5.60      2.06 o
   3  -8   1       12.26       10.78      2.99 o
   4  -8   1        2.10        4.93      2.27 o
   5  -8   1      126.82      145.50     20.85 o
   6  -8   1       24.42       24.21     13.12 o
  -9  -7   1        0.63       -4.24      3.46 o
  -8  -7   1        8.68       11.26      3.31 o
  -7  -7   1      109.86      112.72      6.53 o
  -6  -7   1        7.84        5.90      3.20 o
  -5  -7   1      462.82      451.35     10.29 o
  -4  -7   1      173.77      170.70      4.92 o
  -3  -7   1       23.32       22.13      2.79 o
  -2  -7   1       68.78       58.26      3.30 o
  -1  -7   1      185.84      181.95      4.99 o
   0  -7   1      202.48      201.83      6.67 o
   1  -7   1       27.94       29.49      3.28 o
   2  -7   1       41.67       31.64      2.88 o
   3  -7   1        0.00        1.20      1.86 o
   4  -7   1       52.07       41.71      4.25 o
   5  -7   1      145.59      144.71      6.06 o
   6  -7   1        1.20       -1.45      4.00 o
   7  -7   1        0.87       -1.17      7.97 o
 -10  -6   1       41.83       48.44      6.44 o
  -9  -6   1       16.08        9.00      4.22 o
  -8  -6   1        0.92        0.65      3.14 o
  -7  -6   1      476.15      492.84     13.61 o
  -6  -6   1      127.29      123.00      6.57 o
  -5  -6   1       26.45       30.69      2.81 o
  -4  -6   1        0.21        0.67      1.40 o
  -3  -6   1        3.35        3.68      1.70 o
  -2  -6   1      231.96      218.27      4.91 o
  -1  -6   1        1.20        0.37      1.50 o
   0  -6   1      158.17      164.16      4.25 o
   1  -6   1       16.43        8.89      1.60 o
   2  -6   1       86.67       90.49      5.26 o
   3  -6   1        0.28        0.02      1.51 o
   4  -6   1       38.13       34.63      2.48 o
   5  -6   1       61.35       57.86      3.06 o
   6  -6   1       24.56       25.25      2.52 o
   7  -6   1        0.11        2.29      7.67 o
   8  -6   1       62.62       74.06      8.90 o
 -10  -5   1        6.84       11.89      5.43 o
  -9  -5   1        6.70       13.58      3.67 o
  -8  -5   1        1.72        0.74      2.53 o
  -7  -5   1       18.11       15.66      2.53 o
  -6  -5   1      350.21      363.50      8.01 o
  -5  -5   1        2.14        1.05      1.43 o
  -4  -5   1       12.06       12.77      1.96 o
  -3  -5   1      715.68      765.73     14.07 o
  -2  -5   1     1012.36     1040.61     18.18 o
  -1  -5   1        8.78       11.39      1.30 o
   0  -5   1      333.93      325.67      6.88 o
   1  -5   1       60.64       45.78      2.30 o
   2  -5   1      395.89      391.80      8.46 o
   3  -5   1      171.26      156.12      4.72 o
   4  -5   1        2.85        8.27      1.60 o
   5  -5   1       54.93       59.22      2.78 o
   6  -5   1       54.16       58.75      4.18 o
   7  -5   1       17.03       11.90      4.32 o
   8  -5   1       82.84       84.77      8.67 o
 -10  -4   1       17.65       13.70      6.32 o
  -9  -4   1       80.91       89.47      6.29 o
  -8  -4   1       40.27       43.19      3.43 o
  -7  -4   1       19.67       15.55      2.27 o
  -6  -4   1      189.39      189.95      5.00 o
  -5  -4   1      541.14      555.27     10.07 o
  -4  -4   1       16.94       25.67      2.43 o
  -3  -4   1      120.76      148.95      4.81 o
  -2  -4   1      407.42      471.00      7.75 o
  -1  -4   1      363.34      330.32      5.92 o
   0  -4   1       30.29       31.24      2.67 o
   1  -4   1     3937.58     4000.20     60.14 o
   2  -4   1       33.61       17.34      1.50 o
   3  -4   1      236.65      266.65      6.45 o
   4  -4   1       13.04       14.32      1.68 o
   5  -4   1        0.15       -1.15      1.03 o
   6  -4   1      251.63      253.45      7.41 o
   7  -4   1        3.93        2.19      4.34 o
   8  -4   1        0.03       -5.19      5.86 o
   9  -4   1        7.19       10.33      4.98 o
 -10  -3   1        1.94        2.74      3.83 o
  -9  -3   1      127.82      113.64     12.65 o
  -8  -3   1        0.02        0.31      3.02 o
  -7  -3   1        7.77        4.99      1.73 o
  -6  -3   1       58.95       53.21      2.54 o
  -5  -3   1        8.88       11.16      1.66 o
  -4  -3   1      656.74      639.63     10.20 o
  -3  -3   1       26.61       27.85      1.44 o
  -2  -3   1        6.20        8.06      1.20 o
  -1  -3   1      307.04      243.25      4.23 o
   0  -3   1      239.25      227.27      4.54 o
   1  -3   1       56.06       67.09      2.18 o
   2  -3   1     3651.70     3767.50     64.18 o
   3  -3   1      600.76      544.59     13.39 o
   4  -3   1       14.97       13.43      1.70 o
   5  -3   1      160.57      153.12      3.96 o
   6  -3   1       11.88       11.63      1.79 o
   7  -3   1      107.77      102.39      8.50 o
   8  -3   1       35.18       29.21      3.05 o
   9  -3   1        0.01        3.76      5.53 o
 -10  -2   1       39.48       41.58      4.95 o
  -9  -2   1      122.53      111.20      7.17 o
  -8  -2   1        3.22        3.23      1.70 o
  -7  -2   1       67.67       65.18      4.36 o
  -6  -2   1       51.02       57.47      2.20 o
  -5  -2   1        0.00        0.59      1.31 o
  -4  -2   1     1476.58     1445.78     20.88 o
  -3  -2   1      330.08      309.13      5.47 o
  -2  -2   1       28.27       36.95      2.33 o
  -1  -2   1      360.30      373.21      5.84 o
   0  -2   1     1692.46     1622.65     22.07 o
   1  -2   1     1426.17     1331.82     22.79 o
   2  -2   1     2926.69     2892.73     48.10 o
   3  -2   1      171.02      161.66      3.61 o
   4  -2   1      102.32       98.31      4.05 o
   5  -2   1        0.08        1.74      1.18 o
   6  -2   1      924.00      952.60     21.90 o
   7  -2   1      550.49      556.56     14.26 o
   8  -2   1       34.32       32.31      4.63 o
   9  -2   1        0.23        1.82      2.61 o
  10  -2   1        2.14       -0.94      4.95 o
 -10  -1   1       15.03       20.90      4.06 o
  -9  -1   1        1.75        2.73      2.20 o
  -8  -1   1       60.71       60.68      4.75 o
  -7  -1   1       16.23       18.23      1.45 o
  -6  -1   1      455.90      467.63      9.13 o
  -5  -1   1        5.79        5.08      1.15 o
  -4  -1   1      110.79       98.70      2.46 o
  -3  -1   1        0.00        1.35      0.86 o
  -2  -1   1     3807.61     3447.25     46.28 o
  -1  -1   1      663.09      595.62     10.45 o
   1  -1   1     5318.72     4800.76     76.52 o
   2  -1   1     2311.86     2200.29     29.66 o
   3  -1   1      101.62      116.88      2.58 o
   4  -1   1       26.26       30.49      2.60 o
   5  -1   1       29.31       27.76      2.11 o
   6  -1   1        7.06        5.02      1.44 o
   7  -1   1       71.87       71.15      3.27 o
   8  -1   1        0.18        0.82      4.28 o
   9  -1   1       20.24       16.00      4.12 o
  10  -1   1        0.19        2.84      2.27 o
 -10   0   1       20.07       15.57      6.05 o
  -9   0   1        0.20        2.33      2.24 o
  -8   0   1      103.69      107.76      4.17 o
  -7   0   1      231.94      211.24      6.72 o
  -6   0   1        3.48        1.80      0.65 o
  -5   0   1        7.58        9.79      1.04 o
  -4   0   1      254.30      249.10      5.57 o
  -3   0   1     1533.24     1448.08     18.95 o
  -2   0   1     1488.32     1455.56     18.92 o
  -1   0   1     2058.91        0.80      0.39 o
   2   0   1     3080.12     2570.59     34.24 o
   3   0   1      407.98      374.19      5.50 o
   4   0   1      808.77      841.93     14.49 o
   5   0   1      433.97      433.18      7.00 o
   6   0   1      917.59      907.89     13.57 o
   7   0   1       14.66       11.44      1.34 o
   8   0   1       11.18        8.99      3.89 o
   9   0   1       38.73       32.73      3.74 o
  10   0   1        0.18        3.23      3.16 o
 -10   1   1       32.05       40.97      8.22 o
  -9   1   1       69.39       78.35      9.69 o
  -8   1   1       53.83       44.30      3.75 o
  -7   1   1       71.93       89.12      4.77 o
  -6   1   1      186.52      208.30      7.12 o
  -5   1   1       93.03       98.14      3.93 o
  -4   1   1        4.59        5.89      0.69 o
  -3   1   1      774.73      774.05     11.42 o
  -2   1   1      613.50      527.91      7.86 o
  -1   1   1       61.11       59.39      3.45 o
   1   1   1      141.40      146.86      3.04 o
   2   1   1        2.10        5.55      0.52 o
   3   1   1       35.50       30.89      1.42 o
   4   1   1     1423.35     1646.58     23.03 o
   5   1   1        2.18        6.98      1.06 o
   6   1   1       43.38       42.37      1.95 o
   7   1   1       11.50       11.17      1.74 o
   8   1   1       66.48       63.79      3.75 o
   9   1   1        9.49        7.97      3.11 o
  10   1   1        0.54       -4.63      3.32 o
 -10   2   1        6.02        0.19      9.36 o
  -9   2   1        1.18        5.72      5.60 o
  -8   2   1      102.55      105.06      5.61 o
  -7   2   1      845.33      899.57     20.30 o
  -6   2   1      194.35      199.19      5.26 o
  -5   2   1       20.49       16.79      2.84 o
  -4   2   1       24.85       28.11      2.53 o
  -3   2   1       22.13       30.68      2.48 o
  -2   2   1      510.32      422.54      7.95 o
  -1   2   1      762.55      759.35     11.01 o
   0   2   1     8929.61     8317.14    130.31 o
   1   2   1       53.53       59.77      2.08 o
   2   2   1      346.36      355.98      5.71 o
   3   2   1        1.09        3.75      1.05 o
   4   2   1       78.08       92.15      3.13 o
   5   2   1      549.66      585.49     10.88 o
   6   2   1      742.44      830.95     14.20 o
   7   2   1       87.16       80.97      3.40 o
   8   2   1      132.51      113.32      5.25 o
   9   2   1       21.59       13.84      5.06 o
  10   2   1       45.40       42.46      5.09 o
  -9   3   1        4.90        4.00      4.84 o
  -8   3   1        0.22        0.99      2.22 o
  -7   3   1      234.89      227.37      8.62 o
  -6   3   1       14.32       13.44      2.02 o
  -5   3   1       54.11       54.75      5.51 o
  -4   3   1      484.31      509.69      8.70 o
  -3   3   1       19.64       26.12      2.04 o
  -2   3   1     3183.09     3325.25     49.75 o
  -1   3   1     4275.62     4153.74     56.01 o
   0   3   1       69.19       63.61      1.63 o
   1   3   1       21.16       26.12      1.53 o
   2   3   1      273.76      252.96      4.33 o
   3   3   1     3286.40     3191.83     43.32 o
   4   3   1      361.55      385.52      6.99 o
   5   3   1        4.24        6.39      1.23 o
   6   3   1       50.29       46.04      2.47 o
   7   3   1       82.13       83.24      3.17 o
   8   3   1      167.75      153.45      7.66 o
   9   3   1      175.02      163.17      6.21 o
  10   3   1        0.23       -1.56      4.29 o
  -9   4   1       32.10       27.91      6.34 o
  -8   4   1       28.84       27.50      4.88 o
  -7   4   1        3.12        6.14      5.62 o
  -6   4   1      218.30      214.61     11.83 o
  -5   4   1       25.26       26.94      1.30 o
  -4   4   1      109.76      121.10      3.66 o
  -3   4   1       15.90       21.37      2.16 o
  -2   4   1      359.58      379.41      7.46 o
  -1   4   1       89.64       85.50      2.24 o
   0   4   1      418.28      413.57      7.17 o
   1   4   1     1798.83     1786.43     24.96 o
   2   4   1      119.11      123.55      3.20 o
   3   4   1       76.66       59.11      2.75 o
   4   4   1      140.26      145.13      4.61 o
   5   4   1      107.00      100.71      3.10 o
   6   4   1      446.56      463.82     10.39 o
   7   4   1       90.11       76.40      3.07 o
   8   4   1       42.47       33.83      3.69 o
   9   4   1        8.30        2.90      4.45 o
  10   4   1       19.13       25.29      4.14 o
  -8   5   1        0.25        4.14      5.53 o
  -7   5   1       50.06       37.90      5.20 o
  -6   5   1       76.37       67.77     10.59 o
  -5   5   1       20.21       23.92      2.42 o
  -4   5   1       24.28       23.05      3.22 o
  -3   5   1        0.78        1.01      1.13 o
  -2   5   1      620.31      643.81     12.55 o
  -1   5   1     1582.94     1624.09     24.90 o
   0   5   1      203.54      233.83      4.70 o
   1   5   1     1696.90     1816.46     25.96 o
   2   5   1       77.06       89.61      2.84 o
   3   5   1        9.01       12.50      1.42 o
   4   5   1        0.05       -0.12      1.12 o
   5   5   1       62.77       66.19      2.57 o
   6   5   1       63.29       63.98      4.07 o
   7   5   1     1031.24     1120.12     28.09 o
   8   5   1       50.07       52.78      3.82 o
   9   5   1        0.03       -0.25      4.12 o
  10   5   1       56.00       70.34      9.21 o
  -8   6   1       21.40       13.21      7.67 o
  -7   6   1        5.17        0.25      5.96 o
  -6   6   1        0.49        0.91      1.93 o
  -5   6   1      318.46      303.79      9.09 o
  -4   6   1       30.51       18.31      1.74 o
  -3   6   1      317.97      330.83     10.29 o
  -2   6   1       85.32       98.23      7.43 o
  -1   6   1        1.66        2.80      1.12 o
   0   6   1      739.97      801.45     13.30 o
   1   6   1      165.37      187.27      4.74 o
   2   6   1       39.95       35.38      2.50 o
   3   6   1       44.36       44.30      4.16 o
   4   6   1       33.00       36.35      2.18 o
   5   6   1      150.79      140.63      4.37 o
   6   6   1      154.70      158.06      4.86 o
   7   6   1      103.25       94.79      6.49 o
   8   6   1        4.28        3.80      3.41 o
   9   6   1       56.41       64.96      5.76 o
  10   6   1      151.59      150.27      9.89 o
  -7   7   1        0.04        6.88      4.62 o
  -6   7   1       14.82        8.48      6.78 o
  -5   7   1        0.79        0.96      2.26 o
  -4   7   1        0.10       -0.83      1.44 o
  -3   7   1        8.40        9.85      2.03 o
  -2   7   1      159.30      154.01      5.12 o
  -1   7   1       21.81       18.95      1.92 o
   0   7   1      538.67      554.56     10.40 o
   1   7   1       42.87       48.43      2.39 o
   2   7   1        0.79        1.15      1.33 o
   3   7   1      272.97      275.83      6.38 o
   4   7   1       22.29       19.29      2.01 o
   5   7   1        8.71        5.35      1.85 o
   6   7   1        8.33        7.56      2.49 o
   7   7   1      152.82      152.96      6.66 o
   8   7   1       11.04        8.78      3.55 o
   9   7   1       12.48        6.72      3.72 o
  -6   8   1        0.01        4.62      5.03 o
  -5   8   1        0.63       -0.82      4.30 o
  -4   8   1       87.28       85.98      6.95 o
  -3   8   1       12.02        3.01      3.98 o
  -2   8   1        6.93       11.11      2.11 o
  -1   8   1      278.97      270.41     10.01 o
   0   8   1      736.82      705.33     13.25 o
   1   8   1        4.87        2.39      1.72 o
   2   8   1      110.07      116.25      5.80 o
   3   8   1        5.20        3.65      1.97 o
   4   8   1       99.36       82.41      3.97 o
   5   8   1      114.87      106.89     10.33 o
   6   8   1      113.71      104.53      6.76 o
   7   8   1       78.47       93.51      6.19 o
   8   8   1       54.79       66.97     10.21 o
   9   8   1        0.55       -5.51      4.44 o
  -5   9   1        4.05        9.69      6.24 o
  -4   9   1       57.81       63.88     10.89 o
  -3   9   1       61.45       50.12      7.61 o
  -2   9   1        6.83        6.67      3.01 o
  -1   9   1       69.17       65.48      4.64 o
   0   9   1        0.47       -2.05      1.94 o
   1   9   1        2.65        3.28      2.69 o
   2   9   1      167.63      158.68      5.72 o
   3   9   1        0.00        0.16      3.31 o
   4   9   1       18.93       11.66      3.19 o
   5   9   1        6.46        5.44      2.73 o
   6   9   1       84.03      101.49      6.74 o
   7   9   1        0.04       -0.32      4.27 o
   8   9   1        1.91       -1.91      5.57 o
  -3  10   1       30.09       32.68      5.89 o
  -2  10   1       32.41       45.44     10.31 o
  -1  10   1        8.87       12.45      4.10 o
   0  10   1       70.49       79.97      7.03 o
   1  10   1       68.49       60.58     10.14 o
   2  10   1        3.51       -2.38      5.52 o
   3  10   1        7.66        7.97      2.79 o
   4  10   1        6.79       11.01      4.92 o
   5  10   1       63.10       70.90      7.21 o
   6  10   1       11.89       -1.64      5.49 o
   7  10   1       46.56       50.24      6.12 o
  -2  11   1       66.43       72.34     10.75 o
  -1  11   1       10.69        9.74      6.68 o
   0  11   1       40.81       45.73     13.71 o
   1  11   1        9.09        4.27      3.80 o
   2  11   1        0.04       -2.99      3.44 o
   3  11   1        2.03        7.23      3.46 o
   4  11   1       13.72       10.35      4.13 o
   5  11   1        7.38        6.43      4.35 o
   6  11   1       33.19       42.26      7.16 o
  -5 -11   2        1.35        5.69      3.97 o
  -4 -11   2      162.54      195.16     10.94 o
  -3 -11   2        6.46        5.29      3.94 o
  -2 -11   2       63.87       57.14     16.63 o
  -1 -11   2        2.26        3.35      4.84 o
   0 -11   2        4.52       10.40      5.20 o
   1 -11   2        0.01        0.59      6.06 o
  -7 -10   2        2.39       -1.51      4.73 o
  -6 -10   2      141.29      137.54     20.85 o
  -5 -10   2        3.95        3.30      7.17 o
  -4 -10   2       18.76       36.27      4.45 o
  -3 -10   2       57.65       67.29      9.73 o
  -2 -10   2       12.01       10.24      4.46 o
  -1 -10   2        0.19       -3.92      4.33 o
   0 -10   2       24.79       23.11      5.15 o
   1 -10   2      126.99      152.05     19.91 o
   2 -10   2       41.30       45.71      6.70 o
   3 -10   2       48.25       43.02      6.86 o
  -8  -9   2        8.31        5.83      7.06 o
  -7  -9   2       67.42       62.24      7.99 o
  -6  -9   2       30.16       31.12      4.36 o
  -5  -9   2      251.93      252.38     10.27 o
  -4  -9   2        1.07        3.28      3.02 o
  -3  -9   2       21.99       24.40      4.33 o
  -2  -9   2       43.87       32.69      3.25 o
  -1  -9   2        0.06        2.73      6.70 o
   0  -9   2      102.58       89.29      9.28 o
   1  -9   2       82.33       75.36      6.26 o
   2  -9   2        1.42       -2.04      3.46 o
   3  -9   2        1.65        5.02      8.08 o
   4  -9   2       13.93        8.51      4.62 o
   5  -9   2        1.15        5.92      5.60 o
  -9  -8   2        5.47        4.16      4.75 o
  -8  -8   2        8.97        5.93      4.01 o
  -7  -8   2       20.34       19.56      4.39 o
  -6  -8   2       66.40       45.32      4.45 o
  -5  -8   2      140.34      133.56      7.40 o
  -4  -8   2       32.47       25.02      4.67 o
  -3  -8   2      271.69      258.18     11.51 o
  -2  -8   2       62.08       54.70      3.61 o
  -1  -8   2     1221.80     1244.42     24.95 o
   0  -8   2      626.68      672.57     15.07 o
   1  -8   2       43.68       29.16      3.25 o
   2  -8   2        1.99        5.97      2.93 o
   3  -8   2      138.56      117.51      7.30 o
   4  -8   2        0.20       -5.12      3.41 o
   5  -8   2       59.18       74.46      7.53 o
   6  -8   2        4.14        2.67      7.38 o
  -9  -7   2        1.36       -1.63      3.52 o
  -8  -7   2        0.26        2.53      3.37 o
  -7  -7   2        6.89        1.09      4.93 o
  -6  -7   2        0.35        1.33      2.70 o
  -5  -7   2       69.54       66.29      4.68 o
  -4  -7   2        2.19        2.74      1.69 o
  -3  -7   2       80.76       80.25      3.58 o
  -2  -7   2        7.80        6.33      1.83 o
  -1  -7   2      146.99      150.30      4.02 o
   0  -7   2      139.21      150.79      7.47 o
   1  -7   2      108.53      130.21      4.63 o
   2  -7   2       78.38       79.72      7.15 o
   3  -7   2        0.79       -1.64      3.92 o
   4  -7   2      380.98      350.67     13.16 o
   5  -7   2        1.64        4.27      2.21 o
   6  -7   2        9.13        5.30      3.54 o
   7  -7   2       31.65       41.05      7.15 o
 -10  -6   2        0.06        1.10      5.37 o
  -9  -6   2       48.01       47.00      4.82 o
  -8  -6   2       86.61       82.78      7.09 o
  -7  -6   2      265.44      275.52     16.73 o
  -6  -6   2      120.40      101.55      8.96 o
  -5  -6   2       86.67       81.01      4.13 o
  -4  -6   2       28.26       25.21      3.20 o
  -3  -6   2      101.64      103.87      3.53 o
  -2  -6   2        2.15        1.06      1.20 o
  -1  -6   2       14.44       12.59      1.42 o
   0  -6   2      207.67      219.82      5.57 o
   1  -6   2       50.58       49.97      2.57 o
   2  -6   2       51.79       53.46      2.78 o
   3  -6   2        0.35        3.67      1.59 o
   4  -6   2       97.57       76.95      4.42 o
   5  -6   2      184.13      194.92      6.83 o
   6  -6   2      133.52      119.68      4.33 o
   7  -6   2        0.20        0.98      4.33 o
   8  -6   2        4.26       14.61      9.17 o
 -10  -5   2        0.05       -0.20      3.20 o
  -9  -5   2       10.53        9.38      3.07 o
  -8  -5   2      167.17      178.99     19.66 o
  -7  -5   2       63.38       65.67      3.87 o
  -6  -5   2        0.36       -0.35      1.41 o
  -5  -5   2      299.65      329.92      7.11 o
  -4  -5   2       51.75       61.01      2.43 o
  -3  -5   2       98.94       93.43      3.09 o
  -2  -5   2       84.70      106.68      3.63 o
  -1  -5   2       82.20       77.69      3.02 o
   0  -5   2      276.18      261.90      5.90 o
   1  -5   2       58.31       57.56      2.53 o
   2  -5   2        0.18        1.20      1.66 o
   3  -5   2      476.50      458.79     10.52 o
   4  -5   2      500.81      531.66     13.95 o
   5  -5   2        0.08        0.12      1.28 o
   6  -5   2        8.38        1.90      2.71 o
   7  -5   2       24.47       19.98      4.21 o
   8  -5   2       35.43       35.34      8.62 o
 -10  -4   2        2.15        3.29      3.55 o
  -9  -4   2       20.47       27.56      4.40 o
  -8  -4   2        0.61       -0.19      1.78 o
  -7  -4   2       21.36       24.97      2.71 o
  -6  -4   2      662.72      712.93     12.85 o
  -5  -4   2      243.64      241.44      6.41 o
  -4  -4   2       30.93       26.33      1.61 o
  -3  -4   2      660.80      653.51     10.84 o
  -2  -4   2      104.40      102.90      3.17 o
  -1  -4   2      383.73      385.21      6.78 o
   0  -4   2      168.27      146.23      5.89 o
   1  -4   2     1785.34     1889.02     30.34 o
   2  -4   2      243.91      286.51      6.57 o
   3  -4   2      195.39      186.92      8.75 o
   4  -4   2       65.09       75.75      3.38 o
   5  -4   2        7.55        5.92      1.23 o
   6  -4   2       17.51       16.09      2.68 o
   7  -4   2       18.22        4.69      5.13 o
   8  -4   2       47.10       55.08     13.92 o
   9  -4   2        7.93        6.95      6.44 o
 -10  -3   2      207.76      239.12     11.80 o
  -9  -3   2      354.71      380.37     26.00 o
  -8  -3   2       14.09       12.49      2.27 o
  -7  -3   2      133.11      135.26      4.21 o
  -6  -3   2      183.80      186.65      5.94 o
  -5  -3   2        0.00        1.55      1.79 o
  -4  -3   2      201.42      223.25      4.63 o
  -3  -3   2       23.47       15.88      1.20 o
  -2  -3   2        1.87       -1.19      0.79 o
  -1  -3   2      131.53      131.47      2.97 o
   0  -3   2       10.75       13.81      1.08 o
   1  -3   2        3.96       18.80      1.54 o
   2  -3   2      846.23      905.32     17.70 o
   3  -3   2       90.95      106.98      3.21 o
   4  -3   2        5.48        3.38      1.08 o
   5  -3   2       39.12       41.14      2.01 o
   6  -3   2      222.63      207.49      6.97 o
   7  -3   2       12.36       10.05      2.61 o
   8  -3   2      267.47      296.31     21.47 o
   9  -3   2        1.19        1.03      3.41 o
 -10  -2   2        6.46        5.62      2.92 o
  -9  -2   2       13.52        6.40      3.96 o
  -8  -2   2       22.43       20.75      2.08 o
  -7  -2   2       43.38       35.23      2.35 o
  -6  -2   2        4.65        5.24      1.67 o
  -5  -2   2     1174.25     1257.82     20.68 o
  -4  -2   2      122.56      118.13      3.26 o
  -3  -2   2      464.10      479.51     10.02 o
  -2  -2   2       35.79       29.95      1.18 o
  -1  -2   2      567.24      526.90      8.42 o
   0  -2   2     1173.36     1073.59     16.54 o
   1  -2   2       39.67       35.81      2.38 o
   2  -2   2      183.25      250.08      7.78 o
   3  -2   2      158.48      172.06      3.65 o
   4  -2   2       87.97       87.11      3.75 o
   5  -2   2      176.67      173.16      3.95 o
   6  -2   2     3391.74     3600.66     59.22 o
   7  -2   2        0.38       -1.94      1.99 o
   8  -2   2       18.55       22.27      5.02 o
   9  -2   2        1.79        7.52      3.54 o
  10  -2   2       34.78       42.44      9.35 o
 -10  -1   2        2.92       -0.76      3.52 o
  -9  -1   2       19.73       20.72      4.03 o
  -8  -1   2      227.60      229.21     10.29 o
  -7  -1   2      337.18      331.72      6.99 o
  -6  -1   2        8.69       12.26      1.52 o
  -5  -1   2       48.20       76.71      3.39 o
  -4  -1   2        5.73       11.98      1.08 o
  -3  -1   2      563.78      573.77      8.95 o
  -2  -1   2      190.93      168.08      3.15 o
  -1  -1   2        1.82        4.49      0.59 o
   0  -1   2     6919.81     6289.74    113.57 o
   1  -1   2     1474.67     1253.43     19.27 o
   2  -1   2     1325.63     1194.32     16.93 o
   3  -1   2      366.96      374.45      5.72 o
   4  -1   2      540.84      518.49      8.35 o
   5  -1   2       38.23       44.76      2.27 o
   6  -1   2       92.62       91.52      3.80 o
   7  -1   2       25.26       29.74      3.11 o
   8  -1   2      635.09      642.19     19.49 o
   9  -1   2       98.61       96.40      6.33 o
  10  -1   2        0.60       -0.66      5.57 o
 -10   0   2       10.41       15.85      6.13 o
  -9   0   2       52.04       60.42      4.01 o
  -8   0   2       24.43       31.10      4.90 o
  -7   0   2       55.69       62.25      3.36 o
  -6   0   2        7.60        9.22      0.75 o
  -5   0   2     1149.60     1144.07     17.59 o
  -4   0   2     2502.35     2579.06     35.08 o
  -3   0   2        0.61        2.13      0.52 o
  -2   0   2        3.86        6.16      0.49 o
  -1   0   2     2719.07     2575.35     37.34 o
   0   0   2     2903.74     2409.00     93.18 o
   1   0   2        0.33        0.96      0.30 o
   2   0   2      304.62      325.11      4.80 o
   3   0   2       51.12       46.69      1.32 o
   4   0   2      544.04      555.47      8.18 o
   5   0   2       16.84       18.54      1.30 o
   6   0   2      202.18      229.21      5.07 o
   7   0   2      642.59      659.48     12.25 o
   8   0   2        0.14        0.55      1.52 o
   9   0   2        1.73        1.66      3.29 o
  10   0   2        0.22        2.74      4.54 o
 -10   1   2        9.40        9.14      5.04 o
  -9   1   2       27.18       33.85      3.78 o
  -8   1   2      175.29      178.80      7.04 o
  -7   1   2      832.27      908.53     18.75 o
  -6   1   2        0.92        2.55      0.97 o
  -5   1   2      945.98      960.22     15.68 o
  -4   1   2       38.02       38.10      2.36 o
  -3   1   2       30.93       29.17      1.24 o
  -2   1   2     1681.90     1549.51     19.61 o
  -1   1   2       81.74       84.74      1.71 o
   0   1   2     4641.25     3835.00    363.13 o
   1   1   2     9179.28     8020.34    164.66 o
   2   1   2      112.48      139.28      2.53 o
   3   1   2       16.75       16.54      1.38 o
   4   1   2     1842.99     1951.18     25.69 o
   5   1   2       48.12       54.87      2.89 o
   6   1   2      155.33      145.44      3.52 o
   7   1   2      154.88      158.75      6.96 o
   8   1   2      147.54      133.84      4.89 o
   9   1   2       21.69       26.15      2.79 o
  10   1   2       33.32       22.23      4.10 o
 -10   2   2       20.83       32.84     20.97 o
  -9   2   2       11.02       13.16     10.43 o
  -8   2   2        0.22        0.41      2.58 o
  -7   2   2      712.60      723.21     17.09 o
  -6   2   2        1.29        1.64      1.03 o
  -5   2   2        1.07        0.92      0.87 o
  -4   2   2        6.72        6.08      0.70 o
  -3   2   2      195.29      224.35      5.02 o
  -2   2   2      304.20      267.82      6.53 o
  -1   2   2     2769.03     2559.29     34.53 o
   0   2   2      703.55      602.44      8.82 o
   1   2   2     6892.01     6379.05     82.91 o
   2   2   2      207.43      186.29      3.52 o
   3   2   2      307.35      316.96      6.44 o
   4   2   2      358.35      363.36      6.04 o
   5   2   2        2.86        2.20      1.02 o
   6   2   2       89.34      100.77      4.33 o
   7   2   2      206.42      229.18      7.35 o
   8   2   2      623.85      600.00     16.01 o
   9   2   2       99.39       72.58      4.17 o
  10   2   2        6.83        8.37      4.06 o
  -9   3   2       11.23        8.62      4.84 o
  -8   3   2       67.37       65.59      6.38 o
  -7   3   2       36.80       32.88      7.25 o
  -6   3   2      468.02      472.90     12.26 o
  -5   3   2      898.64      905.37     20.92 o
  -4   3   2      812.42      862.45     17.04 o
  -3   3   2     2997.34     3110.37     53.03 o
  -2   3   2     2978.16     3206.86     47.21 o
  -1   3   2      319.79      305.45      5.21 o
   0   3   2      764.20      734.56     11.02 o
   1   3   2      288.08      286.29      5.99 o
   2   3   2      648.04      639.51     10.69 o
   3   3   2      109.42      125.64      2.78 o
   4   3   2      228.30      247.56      4.86 o
   5   3   2      158.23      155.29      4.30 o
   6   3   2       68.11       58.55      3.34 o
   7   3   2        0.22       -0.93      1.87 o
   8   3   2       26.59       32.33      4.58 o
   9   3   2        0.90        1.01      1.95 o
  10   3   2       43.95       30.10     12.45 o
  -9   4   2       16.36       21.27      8.32 o
  -8   4   2       19.85       18.20      4.80 o
  -7   4   2      112.40      110.93      7.91 o
  -6   4   2       10.03       10.59      3.03 o
  -5   4   2       73.66       75.83      4.12 o
  -4   4   2       90.07       91.02      4.43 o
  -3   4   2      640.56      600.69     16.00 o
  -2   4   2      311.15      336.78      6.86 o
  -1   4   2      615.18      602.85      9.21 o
   0   4   2      811.47      775.31     12.01 o
   1   4   2      364.48      412.61      6.83 o
   2   4   2     1182.56     1203.64     19.24 o
   3   4   2      762.26      814.93     12.89 o
   4   4   2      179.69      185.99      4.99 o
   5   4   2      169.19      168.36      6.03 o
   6   4   2        5.22        6.48      1.62 o
   7   4   2      299.09      285.18      7.30 o
   8   4   2       39.36       31.99      3.14 o
   9   4   2        3.87        2.51      3.55 o
  10   4   2       43.59       45.68      9.05 o
  -8   5   2       12.82       -6.53      8.55 o
  -7   5   2       10.75       12.12      5.62 o
  -6   5   2       10.82        9.28      1.90 o
  -5   5   2      183.90      169.12      4.92 o
  -4   5   2        0.00       -0.72      2.84 o
  -3   5   2        0.02        1.65      0.80 o
  -2   5   2       94.78      103.64      4.61 o
  -1   5   2       11.41       19.21      1.41 o
   0   5   2      272.78      288.94      5.36 o
   1   5   2      230.68      248.75      5.97 o
   2   5   2       12.29       20.44      1.30 o
   3   5   2     1431.63     1453.86     25.29 o
   4   5   2       44.17       41.48      2.31 o
   5   5   2      108.59      118.28      3.91 o
   6   5   2      218.30      228.77      5.47 o
   7   5   2       63.59       67.08      3.88 o
   8   5   2       40.51       41.94      5.41 o
   9   5   2        8.90        7.55      3.38 o
  10   5   2       24.97       32.09      5.91 o
  -8   6   2       34.66       32.93     18.27 o
  -7   6   2       42.82       44.61      6.45 o
  -6   6   2        0.05       -1.22      3.69 o
  -5   6   2       69.88       65.17      5.83 o
  -4   6   2       85.68       74.24      3.53 o
  -3   6   2       18.97       25.65      2.15 o
  -2   6   2      320.84      304.48      9.70 o
  -1   6   2       23.74       29.20      1.55 o
   0   6   2       92.06       96.69      3.75 o
   1   6   2     1270.25     1226.69     19.29 o
   2   6   2     1665.52     1679.27     25.65 o
   3   6   2        7.93        8.75      2.10 o
   4   6   2       60.17       62.49      3.09 o
   5   6   2        0.22       -0.49      1.29 o
   6   6   2      117.90      111.67      8.94 o
   7   6   2        2.73        0.10      3.01 o
   8   6   2       33.73       38.36      4.78 o
   9   6   2        0.02       -0.03      3.96 o
  10   6   2        9.26        8.58      6.72 o
  -7   7   2        4.54       -5.66      8.67 o
  -6   7   2       22.64       12.07     16.28 o
  -5   7   2        1.20        3.64      5.03 o
  -4   7   2        5.79        3.02      2.60 o
  -3   7   2       30.01       33.08      3.26 o
  -2   7   2       19.10       15.29      1.80 o
  -1   7   2     1663.95     1806.18     30.84 o
   0   7   2      758.01      805.86     13.69 o
   1   7   2        8.46        6.53      1.37 o
   2   7   2        0.00        1.84      1.38 o
   3   7   2      193.28      190.70      6.23 o
   4   7   2       93.92       97.87      4.79 o
   5   7   2        6.67        6.19      2.29 o
   6   7   2       15.84       11.38      2.56 o
   7   7   2        0.53       -3.73      2.91 o
   8   7   2      118.89      123.89     11.42 o
   9   7   2        4.41        1.19      3.57 o
  -6   8   2        5.42       16.91      5.23 o
  -5   8   2        5.74        9.94      8.32 o
  -4   8   2       11.41       20.98      4.50 o
  -3   8   2       21.71       22.12      2.30 o
  -2   8   2        0.86        3.14      1.99 o
  -1   8   2        1.82        0.02      1.29 o
   0   8   2      878.04      918.90     17.13 o
   1   8   2      149.95      151.03      4.53 o
   2   8   2      113.52      134.80      4.32 o
   3   8   2        8.16        7.76      3.30 o
   4   8   2       40.01       20.44      2.66 o
   5   8   2        5.38        3.68      2.39 o
   6   8   2       39.74       39.51      4.80 o
   7   8   2      107.27      125.07      6.83 o
   8   8   2       20.77       13.49      7.54 o
   9   8   2       38.37       29.73      8.23 o
  -5   9   2        0.56        8.30      5.11 o
  -4   9   2        8.79        5.06      4.84 o
  -3   9   2       20.88       16.67     12.89 o
  -2   9   2       16.93        7.44      3.97 o
  -1   9   2       50.22       53.84      4.35 o
   0   9   2       77.76       81.63      4.60 o
   1   9   2        0.14        2.21      3.79 o
   2   9   2       36.44       40.50      2.89 o
   3   9   2        0.02        2.48      2.22 o
   4   9   2      467.75      457.33     13.15 o
   5   9   2       16.15       12.73      3.24 o
   6   9   2        2.22       -0.03      3.36 o
   7   9   2        4.97        7.21      6.01 o
   8   9   2        7.77        8.48      5.28 o
  -3  10   2        2.03        8.04      4.77 o
  -2  10   2       10.07       17.40      6.56 o
  -1  10   2        4.63        5.32      3.94 o
   0  10   2       16.32       15.66      3.77 o
   1  10   2       21.15       16.78      4.11 o
   2  10   2        5.09        7.81      2.71 o
   3  10   2        9.77        8.58      3.11 o
   4  10   2       22.33       28.69      3.70 o
   5  10   2        4.64        1.66      6.18 o
   6  10   2       10.41        3.63      3.39 o
   7  10   2       19.15        8.65      4.48 o
  -1  11   2        1.97      -12.77     14.76 o
   0  11   2        3.46        3.34      5.80 o
   1  11   2        4.99        1.06      3.14 o
   2  11   2       35.11       43.79      6.21 o
   3  11   2       34.37       43.19      5.82 o
   4  11   2       11.75       20.19      4.74 o
   5  11   2       42.32       38.67      6.57 o
  -5 -11   3       12.45       16.47      5.29 o
  -4 -11   3        9.40        5.62     10.07 o
  -3 -11   3       29.68       30.73      6.20 o
  -2 -11   3        0.97       -7.03      9.37 o
  -1 -11   3       17.53       16.12     12.30 o
   0 -11   3       10.33        3.94      7.26 o
   1 -11   3       55.71       65.90     11.82 o
  -6 -10   3      117.40      136.50     11.67 o
  -5 -10   3      110.24      105.43      7.42 o
  -4 -10   3        9.07        9.70      4.33 o
  -3 -10   3        4.82        5.67      4.43 o
  -2 -10   3        7.85        5.59      5.55 o
  -1 -10   3       93.27       90.29      8.27 o
   0 -10   3       27.30       29.27      5.34 o
   1 -10   3        0.00       -5.48      6.68 o
   2 -10   3      158.37      164.47     12.51 o
   3 -10   3       81.37       96.47     15.81 o
  -8  -9   3       21.95       24.75      4.82 o
  -7  -9   3       17.70       15.29      4.59 o
  -6  -9   3       39.52       37.34      4.66 o
  -5  -9   3        1.35        3.05      2.98 o
  -4  -9   3       79.30       86.70      9.28 o
  -3  -9   3       21.70       17.63      3.39 o
  -2  -9   3       21.11       20.02      4.00 o
  -1  -9   3      169.68      191.43     10.71 o
   0  -9   3       43.07       43.14      5.17 o
   1  -9   3      190.25      184.14      9.39 o
   2  -9   3       29.58       13.70      5.88 o
   3  -9   3        0.34        2.22      5.97 o
   4  -9   3       18.71       16.84      7.56 o
   5  -9   3        5.48       11.03      8.26 o
  -8  -8   3       58.56       53.82      5.17 o
  -7  -8   3       26.91       31.51      4.85 o
  -6  -8   3       12.81       18.11      3.60 o
  -5  -8   3      171.88      163.67      7.70 o
  -4  -8   3       29.32       35.48      3.72 o
  -3  -8   3        0.93        0.99      3.54 o
  -2  -8   3       55.57       47.64      3.86 o
  -1  -8   3      504.69      561.06     13.44 o
   0  -8   3       59.57       63.55      5.64 o
   1  -8   3      202.93      209.05     15.11 o
   2  -8   3        3.18        0.84      2.73 o
   3  -8   3       13.86       12.95      3.50 o
   4  -8   3        1.60        0.25      2.93 o
   5  -8   3        1.46        2.40      4.10 o
   6  -8   3       11.90       -5.70      7.54 o
  -9  -7   3        3.51       -0.59      7.98 o
  -8  -7   3      116.56      118.85     13.18 o
  -7  -7   3        7.51        6.20      3.30 o
  -6  -7   3        7.94        8.21      2.70 o
  -5  -7   3       75.21       61.81      4.29 o
  -4  -7   3        1.25        1.48      1.92 o
  -3  -7   3      287.16      296.69      7.63 o
  -2  -7   3        0.25        1.76      1.89 o
  -1  -7   3      175.98      161.70      4.76 o
   0  -7   3     1063.64     1097.27     21.69 o
   1  -7   3       34.47       25.74      2.69 o
   2  -7   3      113.64      106.80      7.52 o
   3  -7   3       71.51       44.90      8.30 o
   4  -7   3      106.78       83.62      5.97 o
   5  -7   3        4.19        3.11      4.68 o
   6  -7   3       31.52       38.91      4.67 o
   7  -7   3       86.79      102.35     16.99 o
  -9  -6   3       11.41       15.87      5.63 o
  -8  -6   3      440.59      494.06     15.87 o
  -7  -6   3      846.00      965.23     28.22 o
  -6  -6   3      203.94      228.90      9.42 o
  -5  -6   3       25.04       24.42      2.45 o
  -4  -6   3      171.97      157.50      4.99 o
  -3  -6   3      601.88      619.51     14.66 o
  -2  -6   3       55.36       61.52      2.85 o
  -1  -6   3       35.18       31.24      2.80 o
   0  -6   3        9.16       11.23      1.82 o
   1  -6   3       70.06       61.11      2.96 o
   2  -6   3       38.70       45.75      2.90 o
   3  -6   3       82.67       69.76      3.56 o
   4  -6   3       10.04        5.75      3.42 o
   5  -6   3       87.82       80.39      5.61 o
   6  -6   3        1.10        0.92      2.22 o
   7  -6   3       94.59      114.11      7.34 o
   8  -6   3       26.92       22.55      8.04 o
 -10  -5   3       10.74       14.15      4.98 o
  -9  -5   3       33.87       30.29      5.10 o
  -8  -5   3      113.19      136.55      8.95 o
  -7  -5   3     1417.37     1516.89     50.59 o
  -6  -5   3       55.80       52.84      4.07 o
  -5  -5   3       31.88       32.21      2.92 o
  -4  -5   3      550.09      572.28     10.90 o
  -3  -5   3      782.28      854.25     15.14 o
  -2  -5   3      123.97      119.79      3.29 o
  -1  -5   3      111.70      106.35      4.82 o
   0  -5   3      366.70      371.28      8.21 o
   1  -5   3      383.79      365.58     11.45 o
   2  -5   3       10.42       12.89      1.79 o
   3  -5   3      228.03      229.74      9.33 o
   4  -5   3       34.35       36.65      5.40 o
   5  -5   3        3.84        0.35      1.65 o
   6  -5   3       25.32       34.61      3.36 o
   7  -5   3        6.54        4.98      3.90 o
   8  -5   3      271.99      336.68     19.25 o
 -10  -4   3        1.56       -2.59      2.88 o
  -9  -4   3      119.26      137.40      8.00 o
  -8  -4   3        8.65        9.12      3.58 o
  -7  -4   3       20.30       21.08      2.36 o
  -6  -4   3      207.63      209.03      5.55 o
  -5  -4   3       78.23       87.77      4.11 o
  -4  -4   3       25.87       30.57      3.37 o
  -3  -4   3      658.96      702.50     11.89 o
  -2  -4   3      268.00      251.41      7.04 o
  -1  -4   3      147.08      149.58      6.36 o
   0  -4   3      277.23      253.09      6.01 o
   1  -4   3      411.78      379.12      7.66 o
   2  -4   3      191.44      180.53      6.49 o
   3  -4   3      116.90      110.82      4.27 o
   4  -4   3        6.42        7.50      1.63 o
   5  -4   3      149.50      147.03      5.29 o
   6  -4   3      439.69      468.06     11.55 o
   7  -4   3      120.96      118.79      6.51 o
   8  -4   3       52.59       48.68      7.33 o
   9  -4   3        6.41        2.28     10.43 o
 -10  -3   3        1.04        1.06      2.53 o
  -9  -3   3        1.04       -3.55      2.37 o
  -8  -3   3      111.77      125.71      7.70 o
  -7  -3   3      385.15      380.95     12.47 o
  -6  -3   3       43.35       44.97      4.36 o
  -5  -3   3       30.73       38.21      1.97 o
  -4  -3   3      370.17      402.27      7.38 o
  -3  -3   3      239.01      235.83      7.01 o
  -2  -3   3      918.93      893.23     14.26 o
  -1  -3   3       31.38       25.93      1.63 o
   0  -3   3       73.97       68.29      2.87 o
   1  -3   3      220.87      219.24      6.36 o
   2  -3   3      978.19      900.24     18.64 o
   3  -3   3       29.89       27.45      1.75 o
   4  -3   3       95.55       83.35      2.68 o
   5  -3   3      335.88      325.91      7.84 o
   6  -3   3      451.78      461.68     11.84 o
   7  -3   3       73.13       66.51      4.71 o
   8  -3   3      124.88      144.64      7.00 o
   9  -3   3       25.74       18.11      5.98 o
 -10  -2   3        2.96        4.81      3.01 o
  -9  -2   3       32.32       30.68      7.71 o
  -8  -2   3        5.35        3.03      2.01 o
  -7  -2   3       24.00       22.22      2.37 o
  -6  -2   3      130.28      151.70      4.01 o
  -5  -2   3        1.42        5.73      1.78 o
  -4  -2   3      273.78      271.43      5.35 o
  -3  -2   3      303.59      290.45      6.99 o
  -2  -2   3      652.62      665.51     10.38 o
  -1  -2   3        7.83       12.58      1.10 o
   0  -2   3       27.27       22.41      1.28 o
   1  -2   3        3.09        2.15      0.79 o
   2  -2   3      797.12      745.12     12.66 o
   3  -2   3      169.11      170.82      3.38 o
   4  -2   3        8.21       11.14      1.33 o
   5  -2   3        3.53        5.80      1.80 o
   6  -2   3      917.94      946.01     18.44 o
   7  -2   3      312.21      350.55     10.33 o
   8  -2   3       13.98       12.57      5.67 o
   9  -2   3        0.18        0.75      3.92 o
  10  -2   3       41.59       46.17      6.92 o
 -10  -1   3       92.63      102.04     15.70 o
  -9  -1   3        3.64       10.72      4.74 o
  -8  -1   3       17.98       14.12      1.50 o
  -7  -1   3        9.74        8.12      1.88 o
  -6  -1   3       49.88       40.87      2.10 o
  -5  -1   3      543.22      592.33      9.40 o
  -4  -1   3      599.00      644.72     10.43 o
  -3  -1   3     3274.93     3251.48     46.06 o
  -2  -1   3      522.72      453.57      7.35 o
  -1  -1   3    12504.38    11622.96    166.38 o
   0  -1   3      663.97      667.52      9.56 o
   1  -1   3      213.28      199.79      3.62 o
   2  -1   3      556.41      487.49      6.94 o
   3  -1   3       17.04       13.15      0.92 o
   4  -1   3      460.40      428.30      6.62 o
   5  -1   3        8.39        8.15      1.92 o
   6  -1   3      223.84      220.53      8.73 o
   7  -1   3       82.31       85.02      5.99 o
   8  -1   3        6.33        2.17      3.75 o
   9  -1   3       40.24       45.53      4.90 o
  10  -1   3       70.65       70.65      5.90 o
 -10   0   3        1.35       -9.92     13.82 o
  -9   0   3       11.86       16.97      2.66 o
  -8   0   3      111.87      100.76      8.85 o
  -7   0   3       20.87       15.65      1.54 o
  -6   0   3      215.00      230.68      4.44 o
  -5   0   3     1020.89     1022.98     14.67 o
  -4   0   3      669.30      683.76     10.20 o
  -3   0   3      916.01      993.45     12.49 o
  -2   0   3      669.10      707.86     10.55 o
   0   0   3     1304.20     1348.78     17.45 o
   1   0   3      330.94      290.55      4.27 o
   2   0   3      171.65      175.56      3.85 o
   3   0   3      197.86      221.10      3.47 o
   4   0   3      492.88      454.99      7.67 o
   5   0   3       46.74       35.19      1.37 o
   6   0   3        0.54        2.40      0.96 o
   7   0   3       35.65       39.59      2.63 o
   8   0   3      224.90      231.06      6.75 o
   9   0   3        2.53        2.74      2.52 o
  10   0   3        2.55        0.50      3.11 o
 -10   1   3        1.27       -0.73      6.44 o
  -9   1   3        6.53       -1.41      4.20 o
  -8   1   3       31.63       32.68      4.22 o
  -7   1   3       57.86       57.63      3.06 o
  -6   1   3        0.05        0.94      0.91 o
  -5   1   3      279.48      264.57      5.72 o
  -4   1   3      623.86      629.61      9.85 o
  -3   1   3      794.25      786.28     10.69 o
  -2   1   3      395.64      384.40      5.38 o
  -1   1   3       13.38        6.28      0.51 o
   0   1   3      723.68      710.46     11.19 o
   1   1   3      941.16      915.15     13.24 o
   2   1   3      690.57      633.70      8.91 o
   3   1   3     1698.53     1635.96     23.05 o
   4   1   3     2704.35     2827.60     38.03 o
   5   1   3       89.31       83.59      2.36 o
   6   1   3      319.01      337.12      8.13 o
   7   1   3       20.49       20.89      2.58 o
   8   1   3        4.71        3.29      1.22 o
   9   1   3      132.16      126.21      7.42 o
  10   1   3        9.81       10.87      4.82 o
  -9   2   3       14.41       14.08      7.15 o
  -8   2   3      140.88      146.44     13.12 o
  -7   2   3       27.10       29.54      4.70 o
  -6   2   3      277.25      300.19      8.42 o
  -5   2   3       72.02       70.61      3.61 o
  -4   2   3     1009.12      990.03     16.62 o
  -3   2   3      489.42      484.22      8.23 o
  -2   2   3      849.72      884.56     13.16 o
  -1   2   3      575.21      588.18      8.73 o
   0   2   3        1.11        4.19      0.47 o
   1   2   3       11.61       13.19      0.71 o
   2   2   3        8.44        9.69      0.84 o
   3   2   3     3611.75     3511.70     47.02 o
   4   2   3      832.55      955.58     14.17 o
   5   2   3      342.72      337.90      6.02 o
   6   2   3       94.27      103.33      3.23 o
   7   2   3      476.40      459.22      9.00 o
   8   2   3       21.24       23.86      2.52 o
   9   2   3        0.19        1.52      2.23 o
  10   2   3       20.34       14.32      4.67 o
  -9   3   3        5.90        8.53      4.59 o
  -8   3   3        4.48        8.34      4.92 o
  -7   3   3       12.88       11.40      3.20 o
  -6   3   3       26.93       26.27      3.15 o
  -5   3   3      113.85      115.40      6.15 o
  -4   3   3      140.06      151.00      4.96 o
  -3   3   3      163.51      180.55      3.69 o
  -2   3   3      541.50      528.97     10.42 o
  -1   3   3      208.39      187.21      3.40 o
   0   3   3      693.61      679.29     10.40 o
   1   3   3       29.84       43.95      1.22 o
   2   3   3      951.68     1012.80     14.77 o
   3   3   3        2.65        0.51      0.76 o
   4   3   3     1174.51     1225.63     18.28 o
   5   3   3      561.35      586.79     10.27 o
   6   3   3       41.33       47.58      2.83 o
   7   3   3       44.51       39.09      3.70 o
   8   3   3        2.20        0.97      1.92 o
   9   3   3        2.01       -1.70      2.49 o
  10   3   3        5.02        7.23      3.95 o
  -9   4   3        8.36       12.00      6.17 o
  -8   4   3        9.76        7.87      4.33 o
  -7   4   3        6.06        2.68      5.86 o
  -6   4   3        8.51       12.76      3.11 o
  -5   4   3       13.82       11.85      1.88 o
  -4   4   3       71.58       71.68      2.73 o
  -3   4   3      185.56      186.69      6.53 o
  -2   4   3      135.84      137.94      3.96 o
  -1   4   3       69.05       78.71      2.03 o
   0   4   3      356.37      353.69      6.23 o
   1   4   3     4595.41     4868.36     65.83 o
   2   4   3       29.66       54.27      2.24 o
   3   4   3     2418.46     2559.95     35.65 o
   4   4   3      837.95      874.66     13.77 o
   5   4   3      141.64      145.20      4.31 o
   6   4   3      167.76      170.05      4.64 o
   7   4   3      202.51      195.23      5.53 o
   8   4   3       11.18        8.64      2.42 o
   9   4   3       14.87       17.21      3.09 o
  10   4   3       17.04       18.28      5.19 o
  -8   5   3       10.02       -2.64      4.77 o
  -7   5   3       63.04       58.38      7.86 o
  -6   5   3        4.89        6.21      3.62 o
  -5   5   3      146.74      164.67     12.38 o
  -4   5   3      203.44      206.15      6.60 o
  -3   5   3      437.18      475.92     10.48 o
  -2   5   3       96.98       94.80      5.84 o
  -1   5   3      336.06      320.71      6.02 o
   0   5   3       58.80       69.01      2.27 o
   1   5   3       54.75       57.43      1.75 o
   2   5   3      125.38      115.96      2.77 o
   3   5   3        2.39        3.03      1.04 o
   4   5   3      210.85      202.35      7.07 o
   5   5   3      133.80      113.96      4.45 o
   6   5   3     1295.59     1385.04     22.38 o
   7   5   3       89.62       89.00      4.55 o
   8   5   3        2.15        2.83      4.63 o
   9   5   3        1.78       -0.10      2.53 o
  10   5   3        5.81        6.60      7.02 o
  -7   6   3       88.11      107.78     13.00 o
  -6   6   3       21.94       28.05      3.44 o
  -5   6   3      170.93      159.28      5.91 o
  -4   6   3      428.69      439.51     14.07 o
  -3   6   3       47.98       43.56      2.29 o
  -2   6   3       78.20       79.39      3.06 o
  -1   6   3      199.34      178.25      4.33 o
   0   6   3      242.06      252.28      7.56 o
   1   6   3       82.77       99.84      3.86 o
   2   6   3      271.95      280.48      9.24 o
   3   6   3      134.54      147.39      4.23 o
   4   6   3        0.67       -1.61      1.44 o
   5   6   3       57.22       53.52      3.97 o
   6   6   3      886.51      962.63     20.90 o
   7   6   3       34.29       28.16      3.78 o
   8   6   3       17.67       13.31      3.21 o
   9   6   3       19.05       25.82      4.18 o
  10   6   3       60.11       60.89      5.71 o
  -7   7   3       11.62       10.62     10.19 o
  -6   7   3        8.47       12.44      5.79 o
  -5   7   3       22.08       31.56      4.35 o
  -4   7   3        1.67       -2.70      3.44 o
  -3   7   3        7.16       11.81      1.54 o
  -2   7   3      134.18      161.30      5.35 o
  -1   7   3      189.33      183.59      4.67 o
   0   7   3      188.58      218.32      5.75 o
   1   7   3       54.47       59.23      3.66 o
   2   7   3       92.70      114.00      4.07 o
   3   7   3      416.72      420.58     10.46 o
   4   7   3       71.20       58.68      2.79 o
   5   7   3       16.50       17.61      2.16 o
   6   7   3      127.60      106.27      5.17 o
   7   7   3        4.44        1.64      6.46 o
   8   7   3        2.88        4.45      6.52 o
   9   7   3       11.23       12.59      4.10 o
  -6   8   3       19.83       32.62     12.53 o
  -5   8   3        0.08       -2.03      3.81 o
  -4   8   3       53.37       47.07      4.95 o
  -3   8   3       11.11        7.74      1.89 o
  -2   8   3      106.11      125.02      5.56 o
  -1   8   3      181.77      175.31      8.90 o
   0   8   3        3.16        1.32      1.77 o
   1   8   3       11.22        7.76      2.55 o
   2   8   3      434.01      454.84     10.93 o
   3   8   3        0.82        2.62      2.93 o
   4   8   3       59.98       48.38      4.84 o
   5   8   3        6.46        1.02      2.26 o
   6   8   3       75.73       79.62      7.43 o
   7   8   3        4.59        1.13      3.27 o
   8   8   3        3.55       -0.16      3.31 o
   9   8   3        4.34        5.07      6.63 o
  -5   9   3       27.25       21.50     11.36 o
  -4   9   3       26.05       19.71      8.43 o
  -3   9   3      100.08      119.64      8.94 o
  -2   9   3       41.00       39.33      5.42 o
  -1   9   3       61.42       66.66      4.80 o
   0   9   3        0.05       -0.16      1.83 o
   1   9   3        8.98       11.32      2.32 o
   2   9   3        0.39       -3.05      2.60 o
   3   9   3        7.91        6.82      3.55 o
   4   9   3      151.64      148.70      6.51 o
   5   9   3       24.78       27.91      4.06 o
   6   9   3        6.89       -1.09      2.82 o
   7   9   3        5.99        4.22      4.09 o
   8   9   3        4.51        4.81      4.60 o
  -3  10   3       17.60       12.41      9.84 o
  -2  10   3       18.09       23.35      5.00 o
  -1  10   3        1.82        5.64      6.56 o
   0  10   3       24.81       22.30      3.25 o
   1  10   3       11.52        8.01      2.79 o
   2  10   3       44.76       46.47      4.70 o
   3  10   3       16.85       14.79      4.26 o
   4  10   3       17.13       13.28      3.61 o
   5  10   3        8.22       10.27      3.75 o
   6  10   3        0.31        3.78      4.59 o
   7  10   3      124.45      150.08      8.83 o
  -1  11   3        5.32        3.77      7.15 o
   0  11   3      149.70      164.73     13.90 o
   1  11   3        6.98        9.82      3.42 o
   2  11   3        0.44        5.58      3.60 o
   3  11   3       46.09       51.74      5.06 o
   4  11   3       10.66        3.49      3.21 o
   5  11   3        2.97        5.28      4.57 o
  -4 -11   4       22.76       32.08     14.06 o
  -3 -11   4        6.56       -3.19      6.42 o
  -2 -11   4        2.91       10.54      9.37 o
  -1 -11   4        0.33       11.84      7.19 o
   0 -11   4       18.97       -1.68      7.26 o
  -6 -10   4       30.09       30.73      5.64 o
  -5 -10   4        0.65        3.21      3.31 o
  -4 -10   4       52.21       61.51      5.80 o
  -3 -10   4       46.73       55.80      6.70 o
  -2 -10   4        5.25        5.22      4.69 o
  -1 -10   4        1.61        1.79      4.44 o
   0 -10   4       49.65       39.45      7.04 o
   1 -10   4       64.80       67.61     11.83 o
   2 -10   4        0.07        4.33      5.74 o
   3 -10   4       31.77       52.52     27.18 o
  -7  -9   4      101.07       90.61      8.52 o
  -6  -9   4      136.90      105.44     14.41 o
  -5  -9   4        4.72        2.50      3.53 o
  -4  -9   4       26.91       34.02      7.69 o
  -3  -9   4       21.56       12.91      4.22 o
  -2  -9   4       31.62       33.25      7.51 o
  -1  -9   4        1.52        3.76      4.13 o
   0  -9   4       43.25       41.44      6.12 o
   1  -9   4       21.04       18.88      7.50 o
   2  -9   4       37.42       41.58      7.50 o
   3  -9   4        5.27        6.88      5.62 o
   4  -9   4       91.88       93.21      9.67 o
  -8  -8   4       51.10       53.08      6.82 o
  -7  -8   4        8.10        2.98      3.94 o
  -6  -8   4       86.90       80.80      6.63 o
  -5  -8   4      527.97      523.96     16.80 o
  -4  -8   4       14.82       14.21      3.28 o
  -3  -8   4       77.09       76.79      5.26 o
  -2  -8   4      322.42      323.75     11.40 o
  -1  -8   4      223.89      216.12      9.19 o
   0  -8   4      140.88      131.67     15.57 o
   1  -8   4       67.84       59.65      4.99 o
   2  -8   4       13.55       10.42      3.59 o
   3  -8   4       30.31       31.14      6.18 o
   4  -8   4       75.33       61.70      5.70 o
   5  -8   4       35.30       34.77      4.67 o
   6  -8   4        0.76       -1.26      6.07 o
  -9  -7   4        0.00       -0.78      4.75 o
  -8  -7   4       21.24       18.56      6.14 o
  -7  -7   4       83.44       91.40     11.59 o
  -6  -7   4      201.46      210.54      9.20 o
  -5  -7   4        0.47        2.46      2.36 o
  -4  -7   4        8.12        6.17      3.06 o
  -3  -7   4       62.26       61.49      3.20 o
  -2  -7   4      288.31      293.13      8.06 o
  -1  -7   4      501.60      548.28     11.39 o
   0  -7   4       71.12       73.41      6.65 o
   1  -7   4       18.36       19.55      3.45 o
   2  -7   4       28.06       22.66      3.75 o
   3  -7   4        4.75        1.52      8.55 o
   4  -7   4       54.09       46.29      3.79 o
   5  -7   4       15.00       11.81      3.35 o
   6  -7   4        2.78        1.90      5.30 o
   7  -7   4        5.48        0.09     12.65 o
  -9  -6   4       17.74       19.59      5.93 o
  -8  -6   4       54.98       39.87      8.32 o
  -7  -6   4       13.12       12.48      4.00 o
  -6  -6   4       32.12       31.43      4.92 o
  -5  -6   4        1.48        1.40      1.73 o
  -4  -6   4        7.64        4.42      2.25 o
  -3  -6   4       65.22       64.85      3.01 o
  -2  -6   4      416.81      412.56      9.73 o
  -1  -6   4      384.09      392.65      9.82 o
   0  -6   4      316.66      323.41      9.24 o
   1  -6   4       39.75       42.31      2.76 o
   2  -6   4       62.13       55.30      4.33 o
   3  -6   4      111.56       97.63      8.94 o
   4  -6   4       19.62       15.52      2.74 o
   5  -6   4        0.09        1.96      1.80 o
   6  -6   4        1.99        5.01      3.72 o
   7  -6   4       57.02       64.65      5.51 o
 -10  -5   4        6.61        5.17      3.87 o
  -9  -5   4       43.40       51.31      6.60 o
  -8  -5   4        0.14       -2.08      2.44 o
  -7  -5   4        7.69        4.94      2.38 o
  -6  -5   4      215.97      223.04      8.22 o
  -5  -5   4       19.35       20.04      4.72 o
  -4  -5   4      835.05      915.38     16.70 o
  -3  -5   4     1126.47     1183.81     19.59 o
  -2  -5   4      461.59      463.78      8.65 o
  -1  -5   4      368.01      361.15     10.16 o
   0  -5   4      289.06      261.26      6.56 o
   1  -5   4        6.20       10.85      2.01 o
   2  -5   4        8.21        4.57      1.53 o
   3  -5   4       34.91       33.73      3.87 o
   4  -5   4        2.33        1.78      1.49 o
   5  -5   4       50.11       48.71      4.78 o
   6  -5   4        6.90        8.64      2.88 o
   7  -5   4      100.73       90.52      6.51 o
   8  -5   4       82.52       80.01      7.92 o
 -10  -4   4       10.00       14.06      4.18 o
  -9  -4   4        0.82       -0.62      3.57 o
  -8  -4   4        0.00       -2.08      4.09 o
  -7  -4   4      215.57      217.65      6.60 o
  -6  -4   4      198.17      205.70      8.56 o
  -5  -4   4        0.71        1.39      1.32 o
  -4  -4   4       94.41       79.72      3.02 o
  -3  -4   4        1.33        0.78      1.31 o
  -2  -4   4       78.63       72.78      3.61 o
  -1  -4   4      729.71      756.60     15.66 o
   0  -4   4      161.41      164.83      3.69 o
   1  -4   4      557.20      570.09     11.07 o
   2  -4   4      259.91      278.80      9.10 o
   3  -4   4      387.59      361.67      9.06 o
   4  -4   4        3.72        6.21      1.60 o
   5  -4   4       54.82       53.86      2.44 o
   6  -4   4       11.62        5.74      4.25 o
   7  -4   4        4.90        4.85      3.23 o
   8  -4   4        3.04        0.85      3.26 o
   9  -4   4        0.38       -2.11      7.06 o
 -10  -3   4       98.01      104.07      6.64 o
  -9  -3   4       23.06       29.27      3.48 o
  -8  -3   4       20.34       21.40      4.11 o
  -7  -3   4       75.47       65.71      3.53 o
  -6  -3   4       35.04       37.80      3.41 o
  -5  -3   4       12.09       12.42      1.44 o
  -4  -3   4      386.72      416.33      8.86 o
  -3  -3   4      103.67       90.75      2.79 o
  -2  -3   4      965.64      987.58     16.54 o
  -1  -3   4     1913.96     1896.86     29.77 o
   0  -3   4     1325.16     1427.92     22.68 o
   1  -3   4      203.20      224.14      5.31 o
   2  -3   4        5.92        3.85      1.49 o
   3  -3   4        0.25        0.79      0.87 o
   4  -3   4      141.93      141.78      3.59 o
   5  -3   4        0.05        2.45      1.22 o
   6  -3   4      123.58      135.12      4.68 o
   7  -3   4        0.13       -1.92      2.42 o
   8  -3   4        1.08       -1.31      4.77 o
   9  -3   4        2.05        4.77      2.96 o
 -10  -2   4       84.75       84.37      6.29 o
  -9  -2   4       49.88       56.68      4.93 o
  -8  -2   4       65.53       57.22      4.31 o
  -7  -2   4       13.37        8.28      2.00 o
  -6  -2   4      178.58      179.86      6.03 o
  -5  -2   4      100.31      109.04      3.32 o
  -4  -2   4       86.13       78.80      2.50 o
  -3  -2   4      747.48      779.30     12.44 o
  -2  -2   4      160.44      143.61      3.60 o
  -1  -2   4     1364.07     1458.68     22.56 o
   0  -2   4        3.10        2.32      1.17 o
   1  -2   4      707.74      691.64     11.93 o
   2  -2   4     1226.27     1215.18     17.95 o
   3  -2   4       21.08       26.60      1.80 o
   4  -2   4       88.52       90.80      2.63 o
   5  -2   4      510.87      531.99      9.65 o
   6  -2   4      311.73      342.37      8.06 o
   7  -2   4       25.88       24.48      3.89 o
   8  -2   4       26.26       35.90      7.39 o
   9  -2   4       39.12       44.69      5.06 o
 -10  -1   4       38.99       35.16      9.49 o
  -9  -1   4       11.67        6.00      4.16 o
  -8  -1   4       36.92       30.64      1.94 o
  -7  -1   4       38.76       27.01      1.63 o
  -6  -1   4       10.39       11.75      1.48 o
  -5  -1   4      715.22      730.26     11.24 o
  -4  -1   4       13.92        7.26      0.93 o
  -3  -1   4       66.35       60.40      1.93 o
  -2  -1   4     1592.51     1563.64     22.19 o
  -1  -1   4     5056.28     5123.12     66.92 o
   0  -1   4     3136.31     3098.41     41.91 o
   1  -1   4      261.97      242.22      4.54 o
   2  -1   4       23.76       17.27      0.92 o
   3  -1   4      902.67      921.31     19.20 o
   4  -1   4      169.80      161.16      5.78 o
   5  -1   4       47.53       50.25      3.89 o
   6  -1   4      387.42      422.59     11.23 o
   7  -1   4       80.72       90.60      4.03 o
   8  -1   4       34.98       28.05      3.18 o
   9  -1   4       45.84       48.06      4.82 o
  10  -1   4       17.13       18.56      6.15 o
 -10   0   4      105.22      114.75      9.85 o
  -9   0   4       44.12       45.23      5.02 o
  -8   0   4        1.28       -1.23      1.63 o
  -7   0   4       17.07       17.22      1.85 o
  -6   0   4      117.67      106.11      2.99 o
  -5   0   4       12.08       11.34      1.68 o
  -4   0   4       26.21       26.00      1.22 o
  -3   0   4       22.51       25.83      1.64 o
  -2   0   4       13.22       15.07      1.41 o
  -1   0   4     2680.61     2728.92     32.26 o
   0   0   4      180.05      183.44      3.13 o
   1   0   4      306.98      274.59      4.28 o
   2   0   4        8.55        9.85      0.72 o
   3   0   4        0.00        1.10      0.66 o
   4   0   4       32.49       27.42      1.36 o
   5   0   4      976.92      971.12     13.77 o
   6   0   4       37.53       38.94      1.74 o
   7   0   4      634.50      646.59     12.71 o
   8   0   4       40.06       38.80      3.59 o
   9   0   4       12.53       11.61      3.72 o
  10   0   4       11.02        9.17      5.62 o
 -10   1   4       26.43       35.69     10.07 o
  -9   1   4        4.10       -1.63      4.64 o
  -8   1   4      429.76      462.94     20.45 o
  -7   1   4      311.22      306.39      8.47 o
  -6   1   4       27.99       26.67      3.23 o
  -5   1   4       79.81       84.85      4.87 o
  -4   1   4       17.85       14.39      1.02 o
  -3   1   4     1275.87     1308.70     16.45 o
  -2   1   4       31.30       30.75      0.92 o
  -1   1   4      345.92      340.10      5.50 o
   0   1   4      373.10      343.95      9.69 o
   1   1   4      598.18      621.31     12.83 o
   2   1   4     1506.34     1447.80     20.22 o
   3   1   4     1714.16     1779.05     23.16 o
   4   1   4     1166.08     1258.23     16.94 o
   5   1   4     1043.05     1086.00     15.54 o
   6   1   4      241.11      238.47      5.36 o
   7   1   4       22.23       16.47      2.73 o
   8   1   4        0.49       -0.38      2.53 o
   9   1   4        2.32        4.49      3.17 o
  10   1   4        3.76       -1.22      7.63 o
  -9   2   4        0.19        4.94      7.73 o
  -8   2   4      280.67      328.52     18.86 o
  -7   2   4      122.52      112.71      8.55 o
  -6   2   4       60.98       67.05      4.02 o
  -5   2   4      168.56      156.14      8.49 o
  -4   2   4     1615.34     1686.17     26.22 o
  -3   2   4      305.54      330.23      6.25 o
  -2   2   4       28.05       23.93      0.97 o
  -1   2   4      803.93      750.32     12.29 o
   0   2   4       11.17       16.40      0.68 o
   1   2   4     1433.71     1421.51     21.89 o
   2   2   4      151.15      155.56      2.65 o
   3   2   4       16.34        7.35      1.13 o
   4   2   4        0.72        0.40      0.87 o
   5   2   4      185.61      226.92      5.00 o
   6   2   4       24.03       25.12      2.78 o
   7   2   4        0.00        0.25      1.52 o
   8   2   4      362.23      339.47      9.70 o
   9   2   4       70.56       63.04      6.79 o
  10   2   4        2.84        4.57      3.72 o
  -9   3   4       38.56       34.93      6.91 o
  -8   3   4       14.25       11.25      4.14 o
  -7   3   4      418.04      448.68     21.80 o
  -6   3   4        5.18        3.68      3.74 o
  -5   3   4        4.43        5.45      1.61 o
  -4   3   4     1068.32     1092.10     17.32 o
  -3   3   4       90.22      107.54      3.13 o
  -2   3   4      115.51      120.44      2.62 o
  -1   3   4      119.21      119.39      2.64 o
   0   3   4       45.35       32.42      1.48 o
   1   3   4      266.97      292.11      5.91 o
   2   3   4      195.16      176.98      3.45 o
   3   3   4      122.99      115.65      4.28 o
   4   3   4      278.21      290.21      5.47 o
   5   3   4      707.29      713.19     14.69 o
   6   3   4      144.51      133.31      3.68 o
   7   3   4       31.55       30.65      2.91 o
   8   3   4       61.89       45.60      3.35 o
   9   3   4      124.65      122.88      7.20 o
  10   3   4        4.04        7.52      4.03 o
  -8   4   4       68.86       46.70      8.72 o
  -7   4   4       57.05       52.32     14.89 o
  -6   4   4       44.22       41.31      5.46 o
  -5   4   4      396.96      394.26     10.72 o
  -4   4   4      626.40      638.22     11.36 o
  -3   4   4        9.49        8.93      2.48 o
  -2   4   4      864.51      870.96     15.69 o
  -1   4   4        0.05        1.05      0.68 o
   0   4   4       15.65       15.79      1.79 o
   1   4   4      375.64      419.07      7.88 o
   2   4   4      222.62      179.52      3.80 o
   3   4   4     1085.47     1111.25     18.14 o
   4   4   4       40.97       41.71      2.27 o
   5   4   4       13.92       15.36      1.77 o
   6   4   4      109.88      109.32      6.22 o
   7   4   4      324.72      341.10     11.62 o
   8   4   4       35.84       33.17      3.03 o
   9   4   4       34.68       30.42      5.33 o
  10   4   4        1.95        6.91      3.51 o
  -8   5   4       26.73       30.64      7.03 o
  -7   5   4      162.79      179.15     10.93 o
  -6   5   4      173.63      175.89      7.70 o
  -5   5   4        4.91        5.17      1.64 o
  -4   5   4      171.67      162.90      4.63 o
  -3   5   4      156.63      137.41      5.21 o
  -2   5   4      804.08      848.76     13.96 o
  -1   5   4       80.98       76.93      6.27 o
   0   5   4        0.00       -0.31      0.68 o
   1   5   4       25.98       24.30      1.25 o
   2   5   4     1094.21     1120.32     17.16 o
   3   5   4       47.10       42.14      2.51 o
   4   5   4        1.69        4.54      1.08 o
   5   5   4     1277.87     1293.90     21.98 o
   6   5   4      838.49      908.06     16.09 o
   7   5   4        0.16        0.99      2.91 o
   8   5   4        0.87       -0.71      2.49 o
   9   5   4        3.07        6.26      3.21 o
  10   5   4      196.73      208.72     11.21 o
  -7   6   4       12.13       19.75      6.60 o
  -6   6   4        0.11        0.94      2.22 o
  -5   6   4      107.33       84.32      8.11 o
  -4   6   4        0.05       -0.85      2.74 o
  -3   6   4      355.95      376.24     10.42 o
  -2   6   4       78.17       71.32      2.50 o
  -1   6   4        0.12        3.10      1.07 o
   0   6   4        9.90        9.83      1.66 o
   1   6   4        0.11       -0.30      1.09 o
   2   6   4        2.68        0.44      1.07 o
   3   6   4       93.86       90.70      4.64 o
   4   6   4       96.01      109.26      3.93 o
   5   6   4        0.03        1.07      1.73 o
   6   6   4      180.17      183.07      6.40 o
   7   6   4      262.81      258.78      8.71 o
   8   6   4       24.71       24.72      3.46 o
   9   6   4        0.59        7.73      3.89 o
  10   6   4       10.86        6.70      4.24 o
  -6   7   4        4.80       -1.78      3.90 o
  -5   7   4      176.29      167.12     10.57 o
  -4   7   4       17.43        7.91      3.00 o
  -3   7   4      123.25      114.72      4.99 o
  -2   7   4       12.02       11.08      2.35 o
  -1   7   4     1528.04     1668.91     27.45 o
   0   7   4       93.82       91.65      3.52 o
   1   7   4       69.99       56.99      3.44 o
   2   7   4      773.26      799.17     15.77 o
   3   7   4      387.82      392.87      8.25 o
   4   7   4      295.52      309.79      7.07 o
   5   7   4       85.54       77.41      5.07 o
   6   7   4      130.20      122.60      5.54 o
   7   7   4        6.88        6.66      2.92 o
   8   7   4       18.98       13.30      3.88 o
   9   7   4       38.10       34.61      4.72 o
  -5   8   4        7.47        8.18      6.41 o
  -4   8   4        0.35       -0.01      3.95 o
  -3   8   4      112.52      119.97     15.52 o
  -2   8   4        8.77        4.38      3.45 o
  -1   8   4       36.38       33.42      3.18 o
   0   8   4       13.69       13.36      2.46 o
   1   8   4        8.30        6.21      1.76 o
   2   8   4        0.25        1.45      1.43 o
   3   8   4      237.34      228.17      6.72 o
   4   8   4       23.65       21.64      3.82 o
   5   8   4        0.05        5.26      4.09 o
   6   8   4       48.73       45.97      4.97 o
   7   8   4        1.71        2.34      2.68 o
   8   8   4        0.33        5.58      5.71 o
   9   8   4       40.95       60.20      9.96 o
  -4   9   4        0.31        2.72      4.57 o
  -3   9   4       33.93       42.52      6.29 o
  -2   9   4        4.49        5.74      5.77 o
  -1   9   4       10.18       11.09      2.04 o
   0   9   4      233.16      257.13      7.80 o
   1   9   4       14.78       11.66      2.33 o
   2   9   4       39.54       42.62      3.68 o
   3   9   4       12.54       16.91      2.73 o
   4   9   4        2.80       -0.65      2.36 o
   5   9   4        1.11        0.53      2.31 o
   6   9   4        0.00        4.07      3.18 o
   7   9   4        5.63        7.43      4.19 o
   8   9   4      119.17      134.34     17.10 o
  -3  10   4      151.39      154.16     18.51 o
  -2  10   4       35.25       33.02      8.32 o
  -1  10   4       60.86       74.19     16.63 o
   0  10   4       12.05        7.05      3.25 o
   1  10   4       25.45       22.04      3.84 o
   2  10   4       23.17       28.17      3.52 o
   3  10   4       59.57       57.82      6.78 o
   4  10   4        8.45        4.21      3.46 o
   5  10   4       34.22       25.77      6.33 o
   6  10   4       18.32       22.19      4.20 o
   7  10   4        3.29        1.68      6.88 o
  -1  11   4        2.55        1.87     10.54 o
   0  11   4        0.50        3.51      7.03 o
   1  11   4       40.79       46.79      6.28 o
   2  11   4       48.57       52.58      7.10 o
   3  11   4        1.19       -1.28      7.03 o
   4  11   4        2.51        8.19      4.67 o
   5  11   4      157.39      182.27     18.27 o
  -3 -11   5        1.52        8.01      5.80 o
  -2 -11   5        2.42        7.73      8.43 o
  -1 -11   5        1.87        1.64      8.17 o
   0 -11   5       25.45       20.85     17.81 o
  -6 -10   5       25.86       15.17      4.62 o
  -5 -10   5        1.52       -3.65      5.28 o
  -4 -10   5       34.14       16.87      9.37 o
  -3 -10   5        0.82        0.82     10.89 o
  -2 -10   5        0.01       -8.66      7.97 o
  -1 -10   5       31.26       30.92      6.21 o
   0 -10   5        3.67        8.05      6.44 o
   1 -10   5      110.56      116.06     11.40 o
   2 -10   5       22.83       35.05      6.75 o
  -7  -9   5        1.85        5.21      6.67 o
  -6  -9   5        5.18        1.21      4.24 o
  -5  -9   5       51.67       44.22      5.20 o
  -4  -9   5        2.47        1.99      5.69 o
  -3  -9   5       51.83       41.72      5.51 o
  -2  -9   5       30.16       28.31      4.04 o
  -1  -9   5       83.37       90.28      9.08 o
   0  -9   5      139.51      135.73      9.57 o
   1  -9   5       61.90       63.13     13.00 o
   2  -9   5        7.03       11.67      6.66 o
   3  -9   5       84.58       89.21      8.11 o
   4  -9   5        0.77        2.22      4.22 o
  -8  -8   5       15.23       26.15      4.97 o
  -7  -8   5       51.93       54.09      6.96 o
  -6  -8   5       22.00       22.03      3.74 o
  -5  -8   5        4.70       12.03      3.40 o
  -4  -8   5      127.02      132.07     12.22 o
  -3  -8   5       18.40       15.73      4.54 o
  -2  -8   5      511.90      488.23     48.26 o
  -1  -8   5      396.87      395.58     23.28 o
   0  -8   5      304.91      348.58     29.52 o
   1  -8   5      325.91      373.50     22.02 o
   2  -8   5       11.21        9.05      3.59 o
   3  -8   5       33.86       54.86      9.33 o
   4  -8   5       41.98       38.49      4.26 o
   5  -8   5        0.25       -4.44      3.18 o
  -8  -7   5        6.94       10.20      4.99 o
  -7  -7   5       32.60       34.78      4.16 o
  -6  -7   5        0.83        0.87      3.90 o
  -5  -7   5       21.23       25.74      4.46 o
  -4  -7   5      157.16      173.38      6.51 o
  -3  -7   5      138.87      143.29      7.53 o
  -2  -7   5      130.86      109.65      4.45 o
  -1  -7   5      438.43      468.10     10.13 o
   0  -7   5      339.34      356.97     12.71 o
   1  -7   5      202.07      200.61     14.29 o
   2  -7   5      428.90      427.74     19.82 o
   3  -7   5        9.97        3.73      8.62 o
   4  -7   5       45.54       44.76      5.11 o
   5  -7   5        2.59        2.48      2.68 o
   6  -7   5        4.51        4.80      3.36 o
  -9  -6   5       21.14       18.51      4.55 o
  -8  -6   5        2.07        3.63      3.38 o
  -7  -6   5       24.65       29.06      4.92 o
  -6  -6   5       33.37       38.88      4.75 o
  -5  -6   5        2.59        4.89      2.76 o
  -4  -6   5       52.65       59.26      4.54 o
  -3  -6   5      244.26      264.09      7.51 o
  -2  -6   5       68.35       67.27      3.09 o
  -1  -6   5        0.03        3.34      2.13 o
   0  -6   5      493.06      485.90     11.88 o
   1  -6   5     1133.82     1152.36     23.48 o
   2  -6   5       41.05       42.14      6.09 o
   3  -6   5        4.24       -1.34      2.79 o
   4  -6   5       23.94       26.67      2.61 o
   5  -6   5      119.72      111.44      4.79 o
   6  -6   5        9.82        9.49      2.92 o
   7  -6   5        0.50        5.70      3.90 o
  -9  -5   5      106.22      120.54     15.71 o
  -8  -5   5      138.44      128.97      6.96 o
  -7  -5   5       26.75       31.87      4.36 o
  -6  -5   5      112.63      117.83      5.00 o
  -5  -5   5       77.67       70.86      5.47 o
  -4  -5   5        0.21       -0.91      1.57 o
  -3  -5   5       23.10       23.75      2.11 o
  -2  -5   5      904.54      971.27     18.25 o
  -1  -5   5      307.60      322.91      7.99 o
   0  -5   5      304.42      299.45     10.43 o
   1  -5   5      759.50      788.09     15.91 o
   2  -5   5        3.30        1.98      1.69 o
   3  -5   5       19.43       21.55      2.01 o
   4  -5   5       53.52       57.84      3.21 o
   5  -5   5        0.25       -0.65      1.80 o
   6  -5   5       20.21       19.55      3.04 o
   7  -5   5      169.56      195.59     16.83 o
   8  -5   5        7.23       12.39      4.13 o
  -9  -4   5       44.51       35.70      4.62 o
  -8  -4   5        0.61       -0.47      2.43 o
  -7  -4   5        7.03        7.78      1.93 o
  -6  -4   5      182.34      177.45      6.45 o
  -5  -4   5        2.33        3.27      1.47 o
  -4  -4   5       26.03       29.16      2.36 o
  -3  -4   5      274.41      285.47      6.75 o
  -2  -4   5      752.98      745.44     15.24 o
  -1  -4   5      154.46      139.60      4.21 o
   0  -4   5       30.42       32.21      2.03 o
   1  -4   5     1212.43     1288.35     24.71 o
   2  -4   5      183.94      173.49      6.53 o
   3  -4   5        2.71        4.04      1.46 o
   4  -4   5       17.04       14.83      2.84 o
   5  -4   5      186.31      199.94      6.76 o
   6  -4   5        0.14        0.29      2.21 o
   7  -4   5        3.04        3.66      2.20 o
   8  -4   5      118.34      124.16     16.34 o
 -10  -3   5       41.47       33.26      4.96 o
  -9  -3   5       13.00        8.04      3.57 o
  -8  -3   5        8.48        5.84      2.03 o
  -7  -3   5       77.21       76.53      3.76 o
  -6  -3   5      371.36      373.02      8.12 o
  -5  -3   5        7.99        5.63      1.64 o
  -4  -3   5      240.09      261.46      8.26 o
  -3  -3   5      310.71      307.42      6.96 o
  -2  -3   5      324.76      375.43      7.58 o
  -1  -3   5      421.33      449.42      8.47 o
   0  -3   5      204.08      212.54     10.38 o
   1  -3   5      482.38      525.74     10.97 o
   2  -3   5        1.22        1.22      1.66 o
   3  -3   5      169.07      171.04      4.55 o
   4  -3   5        9.30        9.35      1.72 o
   5  -3   5     1256.15     1225.65     29.95 o
   6  -3   5       52.68       54.84      3.70 o
   7  -3   5      490.60      568.83     15.24 o
   8  -3   5        7.86        2.89      3.12 o
   9  -3   5        0.44        7.13      4.33 o
 -10  -2   5       18.74       16.11      7.26 o
  -9  -2   5       28.84       32.66      3.53 o
  -8  -2   5        0.04        1.32      1.47 o
  -7  -2   5      111.66       98.41      5.10 o
  -6  -2   5       38.24       32.97      2.21 o
  -5  -2   5      109.77      111.38      3.06 o
  -4  -2   5        8.43        9.36      1.19 o
  -3  -2   5      149.88      184.12      5.53 o
  -2  -2   5      106.63      107.73      2.89 o
  -1  -2   5      173.20      136.68      3.37 o
   0  -2   5      433.55      434.97     10.13 o
   1  -2   5       17.05       16.57      1.72 o
   2  -2   5       99.22       96.77      3.96 o
   3  -2   5      563.71      552.07     12.14 o
   4  -2   5       13.54       12.42      2.10 o
   5  -2   5      671.76      688.87     12.15 o
   6  -2   5      113.01      123.62      4.15 o
   7  -2   5      328.12      331.59     12.44 o
   8  -2   5      164.78      167.89      8.47 o
   9  -2   5       11.32        5.45      3.75 o
 -10  -1   5        0.53      -15.24     11.51 o
  -9  -1   5       47.68       50.46      8.91 o
  -8  -1   5      181.39      150.43      8.08 o
  -7  -1   5        9.49       16.32      1.57 o
  -6  -1   5      117.14      134.43      3.23 o
  -5  -1   5      258.07      276.30      5.78 o
  -4  -1   5        2.89        1.38      0.97 o
  -3  -1   5       22.98       21.98      1.25 o
  -2  -1   5       49.00       60.38      1.73 o
  -1  -1   5      744.02      715.20     11.09 o
   0  -1   5     2690.86     2680.58     39.94 o
   1  -1   5     1573.07     1509.97     22.39 o
   2  -1   5      552.92      548.33      8.54 o
   3  -1   5        4.33       17.78      2.25 o
   4  -1   5      523.30      540.18     10.02 o
   5  -1   5       58.83       65.16      3.20 o
   6  -1   5      167.79      152.08      8.02 o
   7  -1   5      392.31      407.35     17.18 o
   8  -1   5      102.68      111.07      5.32 o
   9  -1   5       17.04       16.56      3.68 o
  10  -1   5       61.91       72.44     12.27 o
  -9   0   5       35.77       47.92      6.27 o
  -8   0   5      127.83      154.31     18.59 o
  -7   0   5        0.01        0.68      0.88 o
  -6   0   5       10.89        7.61      1.16 o
  -5   0   5       36.39       46.00      1.86 o
  -4   0   5      416.08      433.62      8.50 o
  -3   0   5      723.44      736.50     11.85 o
  -2   0   5        0.76        1.62      0.57 o
  -1   0   5      426.48      424.22      5.98 o
   0   0   5        0.70        0.33      0.33 o
   1   0   5       16.80       13.50      0.93 o
   2   0   5      117.48      115.89      2.36 o
   3   0   5     1985.82     2061.51     25.48 o
   4   0   5      486.25      531.49      7.94 o
   5   0   5       91.64       99.51      2.92 o
   6   0   5        1.06        1.25      1.21 o
   7   0   5       24.04       22.83      2.32 o
   8   0   5      168.91      171.00     16.49 o
   9   0   5        0.62       -3.16      3.12 o
  10   0   5       25.63       27.88      4.39 o
  -9   1   5        4.71        0.93      7.03 o
  -8   1   5      649.90      715.63     27.50 o
  -7   1   5       35.44       40.03      2.67 o
  -6   1   5       47.64       57.23      4.70 o
  -5   1   5       94.95       89.55      3.16 o
  -4   1   5      127.28      126.64      4.10 o
  -3   1   5        7.23        8.93      0.79 o
  -2   1   5      329.42      344.60      5.64 o
  -1   1   5      162.29      166.35      2.94 o
   0   1   5      105.44       95.43      6.40 o
   1   1   5      613.94      571.66     13.52 o
   2   1   5      133.36      135.85      2.93 o
   3   1   5        5.60        4.51      1.34 o
   4   1   5      144.03      169.39      4.71 o
   5   1   5      648.35      711.50     11.67 o
   6   1   5       55.26       61.59      5.06 o
   7   1   5      201.00      163.20      4.55 o
   8   1   5       15.67        8.67      2.79 o
   9   1   5       34.64       26.35      5.22 o
  10   1   5       22.58       15.52      6.34 o
  -9   2   5       25.21       31.74      5.74 o
  -8   2   5       39.74       22.22      8.20 o
  -7   2   5      324.45      325.32     15.37 o
  -6   2   5      114.60       96.10      5.46 o
  -5   2   5       44.59       41.38      4.72 o
  -4   2   5       88.20       91.82      3.00 o
  -3   2   5      511.18      544.10      8.51 o
  -2   2   5      502.89      538.37      8.12 o
  -1   2   5       12.26       13.40      0.93 o
   0   2   5        7.03        6.17      0.71 o
   1   2   5      432.20      459.53     10.35 o
   2   2   5       32.55       23.94      1.52 o
   3   2   5      551.45      579.11      8.58 o
   4   2   5       17.34       12.00      1.77 o
   5   2   5      209.15      201.95      6.12 o
   6   2   5        1.93        0.75      1.45 o
   7   2   5      639.96      569.66     10.70 o
   8   2   5       35.97       26.50      2.78 o
   9   2   5        0.07       -0.01      2.32 o
  10   2   5      109.23      115.23     11.11 o
  -9   3   5        5.88        0.97      6.06 o
  -8   3   5        6.77        7.50     14.76 o
  -7   3   5      111.76      106.42      8.38 o
  -6   3   5      298.82      344.83     21.76 o
  -5   3   5       36.71       43.89      2.72 o
  -4   3   5       62.73       82.05      2.91 o
  -3   3   5      885.42      964.61     15.09 o
  -2   3   5      258.71      257.49      4.43 o
  -1   3   5      195.18      203.62      3.85 o
   0   3   5      106.05      127.33      3.46 o
   1   3   5      130.99      149.34      2.99 o
   2   3   5       14.41       15.76      0.87 o
   3   3   5     1057.67     1103.71     17.88 o
   4   3   5     1179.13     1197.42     17.59 o
   5   3   5      139.23      136.98      3.44 o
   6   3   5       17.13       18.53      1.60 o
   7   3   5       23.47       16.23      3.73 o
   8   3   5       18.57       17.56      2.74 o
   9   3   5        4.50        1.81      3.90 o
  10   3   5        0.84        0.97      3.24 o
  -8   4   5        0.03       -4.57      4.31 o
  -7   4   5       14.06       14.27      3.66 o
  -6   4   5       11.57        7.97      2.91 o
  -5   4   5        8.14        8.38      1.90 o
  -4   4   5      296.11      291.20      6.12 o
  -3   4   5       45.72       43.29      1.93 o
  -2   4   5      149.30      169.15      3.88 o
  -1   4   5       12.20        7.61      1.72 o
   0   4   5       78.28       79.11      2.07 o
   1   4   5      595.66      705.23     10.86 o
   2   4   5       19.92       24.64      1.19 o
   3   4   5      162.79      191.68      4.58 o
   4   4   5        6.54        8.17      1.22 o
   5   4   5       48.59       38.77      1.85 o
   6   4   5      226.85      252.02      5.68 o
   7   4   5      380.11      383.07      9.56 o
   8   4   5       75.26       72.00      3.72 o
   9   4   5        9.22        2.96      2.79 o
  10   4   5        4.07        5.58      4.63 o
  -8   5   5       13.15        7.30      6.21 o
  -7   5   5       29.76       29.39      4.83 o
  -6   5   5       27.02       27.81      3.75 o
  -5   5   5       83.58       73.21      5.21 o
  -4   5   5      126.59      126.26      5.60 o
  -3   5   5      189.08      182.93     10.87 o
  -2   5   5      759.68      775.32     12.99 o
  -1   5   5      809.24      772.64     14.25 o
   0   5   5        0.16       -0.16      0.64 o
   1   5   5      157.57      176.40      3.78 o
   2   5   5       24.25       26.73      1.36 o
   3   5   5       51.07       57.45      2.19 o
   4   5   5      586.93      626.27     11.28 o
   5   5   5      124.02      134.86      3.85 o
   6   5   5       25.75       20.67      3.05 o
   7   5   5        2.10        2.72      2.27 o
   8   5   5       25.97       25.37      3.47 o
   9   5   5      101.45       91.16      6.85 o
  10   5   5        1.27        9.30      6.44 o
  -7   6   5       13.37       16.57     11.01 o
  -6   6   5       76.05       72.30      5.30 o
  -5   6   5       10.37        8.49      2.62 o
  -4   6   5      248.17      242.67      6.42 o
  -3   6   5      275.35      287.61      7.48 o
  -2   6   5       10.92       10.16      1.31 o
  -1   6   5      644.64      714.83     12.69 o
   0   6   5      178.84      205.41      4.63 o
   1   6   5       11.44        9.69      1.23 o
   2   6   5       17.41       15.09      1.27 o
   3   6   5      162.88      169.02      6.48 o
   4   6   5      104.62      108.51      5.16 o
   5   6   5        3.22        1.50      1.76 o
   6   6   5        1.15       -0.30      3.25 o
   7   6   5        0.04        3.45      2.39 o
   8   6   5        0.02        2.35      3.06 o
   9   6   5       12.73       10.19      4.08 o
  -6   7   5       78.24       86.42      8.03 o
  -5   7   5       31.37       33.94      3.57 o
  -4   7   5       71.55       72.77      8.65 o
  -3   7   5      421.17      428.35     13.66 o
  -2   7   5      184.77      197.11      5.48 o
  -1   7   5     2269.66     2423.99     38.07 o
   0   7   5        1.00        1.11      1.52 o
   1   7   5        0.82        1.14      1.26 o
   2   7   5      286.74      295.27      6.60 o
   3   7   5       63.13       59.94      2.45 o
   4   7   5       21.74       22.85      2.00 o
   5   7   5       23.18       20.20      2.25 o
   6   7   5       35.24       35.60      3.51 o
   7   7   5        6.18        6.46      2.54 o
   8   7   5       98.22       99.68      7.11 o
   9   7   5        3.33        6.90      4.90 o
  -5   8   5       59.58       57.96      6.60 o
  -4   8   5      121.96      119.98     10.01 o
  -3   8   5        0.05        3.58      3.20 o
  -2   8   5       33.25       32.63      2.90 o
  -1   8   5       25.91       20.60      2.17 o
   0   8   5        0.01        0.36      1.42 o
   1   8   5        2.47       -1.31      1.83 o
   2   8   5        3.95        2.48      1.73 o
   3   8   5      556.74      510.81     10.80 o
   4   8   5        1.18       -1.52      3.34 o
   5   8   5        0.88       -0.75      2.57 o
   6   8   5       10.68       15.67      6.63 o
   7   8   5       19.83       23.44      4.08 o
   8   8   5       12.66        1.07      5.62 o
  -3   9   5       40.47       57.14      6.81 o
  -2   9   5        0.00       -2.34      3.56 o
  -1   9   5       29.18       27.55      3.28 o
   0   9   5        2.87        2.25      1.85 o
   1   9   5       55.12       60.72      3.48 o
   2   9   5       94.86       99.42      4.97 o
   3   9   5      205.14      190.30      8.28 o
   4   9   5      221.28      204.68      7.06 o
   5   9   5       44.61       39.30      5.12 o
   6   9   5       81.66       81.76      5.99 o
   7   9   5        8.28        4.02      8.90 o
   8   9   5        0.93       -1.41      6.56 o
  -3  10   5        0.00        4.69     14.53 o
  -2  10   5        0.21       -2.34      8.43 o
  -1  10   5       91.74       80.12     12.89 o
   0  10   5       95.50       89.95     10.21 o
   1  10   5       34.91       36.85      5.92 o
   2  10   5       16.60       23.38      3.27 o
   3  10   5      338.42      368.71     18.49 o
   4  10   5       43.10       45.81      5.62 o
   5  10   5       33.41       33.03      7.26 o
   6  10   5        0.50        2.09      5.74 o
   0  11   5      118.00      119.01     14.76 o
   1  11   5       72.59       74.97      6.62 o
   2  11   5      127.22      133.30      9.27 o
   3  11   5       15.63        8.12      5.45 o
   4  11   5        1.99        7.76      4.72 o
  -5 -10   6        2.42        0.68      5.60 o
  -4 -10   6       31.10       24.63      6.47 o
  -3 -10   6       43.99       43.46      8.37 o
  -2 -10   6       64.34       78.42      8.07 o
  -1 -10   6        3.06       -4.27      5.73 o
   0 -10   6        5.63        3.01      4.78 o
   1 -10   6       92.37      105.96     25.30 o
   2 -10   6       56.53       54.28      7.84 o
  -6  -9   6        4.67       18.41      8.20 o
  -5  -9   6        2.38        7.50      6.60 o
  -4  -9   6        9.39        1.95      4.72 o
  -3  -9   6        0.47        1.75      5.84 o
  -2  -9   6       73.77       82.08      8.44 o
  -1  -9   6       11.08        3.37      6.33 o
   0  -9   6       14.20        4.58      5.17 o
   1  -9   6       17.16       18.75      5.10 o
   2  -9   6        4.59        4.98      6.98 o
   3  -9   6       14.06        7.56      5.42 o
   4  -9   6       89.98      104.70     11.82 o
  -7  -8   6       39.16       34.65      5.46 o
  -6  -8   6        0.35       -2.09      3.75 o
  -5  -8   6        4.63        8.05      4.77 o
  -4  -8   6       74.85       65.79      7.79 o
  -3  -8   6      368.83      406.28     18.71 o
  -2  -8   6      120.48      122.66      7.87 o
  -1  -8   6      404.53      483.19     18.14 o
   0  -8   6        0.00        0.38      4.39 o
   1  -8   6       10.55       17.57     10.07 o
   2  -8   6        0.90        3.97      5.86 o
   3  -8   6       42.82       45.11      7.26 o
   4  -8   6       38.88       44.05      5.14 o
   5  -8   6       48.81       48.32      6.14 o
  -8  -7   6      183.38      181.51     10.12 o
  -7  -7   6        0.52        3.20      3.21 o
  -6  -7   6       98.79      122.43      7.87 o
  -5  -7   6       50.05       64.49      9.02 o
  -4  -7   6       31.09       35.30      5.50 o
  -3  -7   6        1.09       -1.83      2.77 o
  -2  -7   6       74.67       69.73      7.05 o
  -1  -7   6        5.61        5.26      4.53 o
   0  -7   6       42.69       60.26      8.52 o
   1  -7   6       40.57       35.23      4.31 o
   2  -7   6      111.26       98.77      5.13 o
   3  -7   6      186.42      159.88     19.04 o
   4  -7   6       13.67       15.30      2.47 o
   5  -7   6       13.85       17.04      4.87 o
   6  -7   6       31.77       40.15      6.44 o
  -9  -6   6      187.05      183.80     10.00 o
  -8  -6   6      425.48      458.56     19.42 o
  -7  -6   6      147.43      158.91      9.04 o
  -6  -6   6        6.12        3.50      3.89 o
  -5  -6   6        0.44       -2.61      2.33 o
  -4  -6   6       31.59       21.93      3.21 o
  -3  -6   6       61.47       52.17      6.29 o
  -2  -6   6       62.80       54.44      3.68 o
  -1  -6   6       87.95       77.22      5.38 o
   0  -6   6        3.42        4.35      2.30 o
   1  -6   6        8.54       13.97      3.83 o
   2  -6   6       15.96       14.88      3.48 o
   3  -6   6        3.39        3.84      2.00 o
   4  -6   6        8.25       10.89      1.96 o
   5  -6   6        8.41        3.67      4.41 o
   6  -6   6      100.29       95.13      5.47 o
   7  -6   6       84.10      113.67     11.99 o
  -9  -5   6      173.49      191.65      9.40 o
  -8  -5   6      194.25      204.42      9.70 o
  -7  -5   6        6.68        6.63      2.58 o
  -6  -5   6        3.45        3.45      2.50 o
  -5  -5   6        0.57        0.00      1.59 o
  -4  -5   6      928.58      973.05     20.52 o
  -3  -5   6       85.59       78.20      3.88 o
  -2  -5   6        5.18        6.32      1.80 o
  -1  -5   6        0.85        2.40      1.59 o
   0  -5   6      297.09      295.08      8.49 o
   1  -5   6       79.83       75.17      3.92 o
   2  -5   6      268.94      284.78      8.34 o
   3  -5   6      673.66      718.92     13.98 o
   4  -5   6      201.89      193.69      7.81 o
   5  -5   6      152.61      181.30      6.91 o
   6  -5   6        8.07        6.85      2.72 o
   7  -5   6        0.17       -1.35      4.14 o
   8  -5   6        5.95        4.84      6.04 o
  -9  -4   6       22.58       17.87      6.70 o
  -8  -4   6      101.74      118.35      7.08 o
  -7  -4   6        0.04        0.32      2.20 o
  -6  -4   6       12.01       11.02      2.64 o
  -5  -4   6       22.14       22.70      5.22 o
  -4  -4   6      112.79      109.18      4.03 o
  -3  -4   6        6.32        2.98      1.84 o
  -2  -4   6      204.09      214.74      5.80 o
  -1  -4   6      750.66      736.54     14.18 o
   0  -4   6      521.52      557.80     11.88 o
   1  -4   6      231.87      236.31      6.78 o
   2  -4   6       81.32       90.35      2.85 o
   3  -4   6       11.30       11.39      2.26 o
   4  -4   6        4.42        6.89      1.55 o
   5  -4   6       70.59       58.23      3.99 o
   6  -4   6        0.18        0.94      2.60 o
   7  -4   6       32.83       40.89      4.06 o
   8  -4   6        1.78        2.82      4.36 o
  -9  -3   6       13.98        7.86      3.51 o
  -8  -3   6       21.80       14.12      4.23 o
  -7  -3   6       41.44       42.02      4.24 o
  -6  -3   6        3.13        2.89      2.10 o
  -5  -3   6       92.55       90.29      4.89 o
  -4  -3   6      249.33      245.19      6.47 o
  -3  -3   6      258.33      294.08      6.85 o
  -2  -3   6      124.17      105.54      3.28 o
  -1  -3   6      651.63      676.30     12.84 o
   0  -3   6      280.05      288.30      5.93 o
   1  -3   6      452.33      463.46      9.33 o
   2  -3   6      473.70      462.05      9.86 o
   3  -3   6      431.05      416.35      9.85 o
   4  -3   6        1.26        0.29      1.08 o
   5  -3   6     1252.55     1319.41     33.86 o
   6  -3   6        0.87        0.79      1.97 o
   7  -3   6       35.86       34.01      4.05 o
   8  -3   6        0.00        2.22      3.25 o
   9  -3   6       20.74       11.38      4.60 o
  -9  -2   6        3.44        3.22      6.34 o
  -8  -2   6        5.63        3.19      2.55 o
  -7  -2   6       14.27       19.50      2.07 o
  -6  -2   6      499.56      557.50     11.55 o
  -5  -2   6       53.19       53.61      2.68 o
  -4  -2   6        0.34        2.14      1.09 o
  -3  -2   6     1243.11     1232.54     19.34 o
  -2  -2   6       16.17       25.68      2.06 o
  -1  -2   6       13.48       22.77      3.16 o
   0  -2   6      839.86      930.36     14.21 o
   1  -2   6      893.91      986.14     15.37 o
   2  -2   6      286.13      290.04      6.65 o
   3  -2   6        2.27        0.17      1.06 o
   4  -2   6      355.33      359.64     12.49 o
   5  -2   6      252.39      255.92      7.68 o
   6  -2   6       74.81       79.01      3.33 o
   7  -2   6       84.61       87.18      7.00 o
   8  -2   6        3.33       -0.35      2.65 o
   9  -2   6      107.69      143.02     16.54 o
  -9  -1   6       26.79       16.59      5.13 o
  -8  -1   6      145.78      160.18      8.78 o
  -7  -1   6      124.26      112.75      3.95 o
  -6  -1   6      311.24      307.05      6.85 o
  -5  -1   6       60.95       55.56      2.13 o
  -4  -1   6       61.77       62.58      3.25 o
  -3  -1   6        0.02       -0.02      0.96 o
  -2  -1   6     3882.85     4085.14     51.59 o
  -1  -1   6     2662.28     2898.04     39.41 o
   0  -1   6      430.10      460.91      7.47 o
   1  -1   6      468.44      465.49      7.66 o
   2  -1   6      253.25      239.73      5.06 o
   3  -1   6       14.02       16.69      1.34 o
   4  -1   6       31.13       32.28      1.88 o
   5  -1   6      252.36      258.40      5.95 o
   6  -1   6      160.44      165.60      8.70 o
   7  -1   6        1.66        2.26      3.09 o
   8  -1   6        1.18        0.92      2.68 o
   9  -1   6       46.94       48.80      9.18 o
  -9   0   6       44.77       43.63      8.61 o
  -8   0   6      115.02      107.36     17.21 o
  -7   0   6       23.09       17.51      2.07 o
  -6   0   6      110.32      120.06      3.55 o
  -5   0   6       11.25       11.30      1.31 o
  -4   0   6       30.05       32.48      1.60 o
  -3   0   6      430.37      407.15      6.57 o
  -2   0   6     1207.11     1306.67     20.55 o
  -1   0   6      175.43      216.67      3.65 o
   0   0   6       61.52       60.21      1.47 o
   1   0   6        0.51        1.48      0.68 o
   2   0   6       47.55       42.94      1.77 o
   3   0   6       39.45       44.89      2.13 o
   4   0   6       29.10       31.10      1.81 o
   5   0   6        0.22        0.56      1.03 o
   6   0   6      128.13      115.84      3.34 o
   7   0   6       22.49       21.99      2.45 o
   8   0   6      179.28      181.77      7.72 o
   9   0   6       42.36       42.32      4.52 o
  10   0   6       24.12       25.74      4.46 o
  -9   1   6       13.20       11.19     10.66 o
  -8   1   6       56.82       66.26     12.42 o
  -7   1   6       34.07       34.22      4.20 o
  -6   1   6        0.08        1.24      1.19 o
  -5   1   6       58.94       60.32      4.78 o
  -4   1   6       55.76       51.65      1.78 o
  -3   1   6       20.07       17.87      1.06 o
  -2   1   6       18.75       19.59      1.02 o
  -1   1   6     2201.21     2221.07     31.99 o
   0   1   6      239.45      237.08      6.79 o
   1   1   6        0.12       -0.50      1.22 o
   2   1   6      185.12      185.50      3.95 o
   3   1   6      495.81      505.23      8.26 o
   4   1   6      129.79      138.60      3.33 o
   5   1   6        2.84        2.43      1.18 o
   6   1   6        3.42        6.37      1.99 o
   7   1   6        6.59        8.62      2.26 o
   8   1   6      160.16      153.96      4.89 o
   9   1   6        2.40       -0.30      5.92 o
  10   1   6       12.19        4.94     12.20 o
  -9   2   6        1.96        3.92      7.03 o
  -8   2   6        2.79        7.92      4.06 o
  -7   2   6        7.07        7.80      5.04 o
  -6   2   6       61.07       58.98      4.07 o
  -5   2   6        2.89        1.31      1.67 o
  -4   2   6      737.37      804.51     11.83 o
  -3   2   6       66.39       68.05      1.90 o
  -2   2   6      553.31      601.86      9.34 o
  -1   2   6      806.67      772.43     11.90 o
   0   2   6       98.26       93.62      3.79 o
   1   2   6      441.82      444.35     21.67 o
   2   2   6      170.52      179.30      6.88 o
   3   2   6       55.90       54.81      3.84 o
   4   2   6      467.17      477.62      8.34 o
   5   2   6        5.24        8.74      1.19 o
   6   2   6      254.02      231.92      8.43 o
   7   2   6        8.74        8.13      1.97 o
   8   2   6       68.62       67.58      4.31 o
   9   2   6        0.01        0.78      2.53 o
  10   2   6        0.64        1.27      3.94 o
  -8   3   6       45.59       45.11      7.26 o
  -7   3   6        4.39        7.48      5.37 o
  -6   3   6       25.14       20.19      3.33 o
  -5   3   6       40.28       43.40      2.70 o
  -4   3   6       75.41       92.02      2.84 o
  -3   3   6        1.29        0.86      0.84 o
  -2   3   6      612.55      617.89      9.57 o
  -1   3   6      592.12      563.74      9.18 o
   0   3   6     2690.03     2677.49     53.67 o
   1   3   6      288.59      308.94      5.29 o
   2   3   6        1.32       -0.09      0.66 o
   3   3   6        2.45        2.64      0.85 o
   4   3   6      304.96      304.18      5.56 o
   5   3   6      335.06      340.73      7.15 o
   6   3   6      134.63      141.60      3.88 o
   7   3   6       13.60        9.94      2.19 o
   8   3   6        2.32        0.68      1.95 o
   9   3   6       50.98       50.08      6.16 o
  10   3   6       10.58        7.23     10.17 o
  -8   4   6        1.51        2.25      5.62 o
  -7   4   6       23.21       14.49      5.57 o
  -6   4   6        4.65       -1.18      3.37 o
  -5   4   6      103.69      106.18      4.37 o
  -4   4   6       57.40       60.35      2.81 o
  -3   4   6      611.72      641.71     14.63 o
  -2   4   6       26.72       19.82      1.70 o
  -1   4   6       23.40       22.33      1.02 o
   0   4   6       77.17       63.66      2.70 o
   1   4   6      577.36      632.32     13.60 o
   2   4   6       18.88       15.96      1.06 o
   3   4   6        3.85        3.38      1.09 o
   4   4   6        0.20        1.67      0.99 o
   5   4   6       21.96       23.71      1.65 o
   6   4   6       14.16       10.61      1.63 o
   7   4   6       21.86       16.76      2.64 o
   8   4   6        0.30       -2.06      2.43 o
   9   4   6        5.14        4.97      3.39 o
  10   4   6       46.85       37.25      6.45 o
  -7   5   6        1.54        9.63      4.72 o
  -6   5   6      102.98      118.81      5.89 o
  -5   5   6        0.00       -1.21      1.53 o
  -4   5   6        1.31        0.87      1.57 o
  -3   5   6      159.85      165.48      4.26 o
  -2   5   6        5.53        5.65      1.15 o
  -1   5   6      305.09      312.48      8.24 o
   0   5   6       12.62       13.34      1.02 o
   1   5   6      224.52      251.54      5.15 o
   2   5   6        3.38        5.34      1.03 o
   3   5   6       51.90       62.52      3.09 o
   4   5   6      221.62      226.41      6.60 o
   5   5   6     1534.82     1646.88     25.58 o
   6   5   6      201.27      207.35      9.64 o
   7   5   6        0.86        0.76      2.57 o
   8   5   6        8.79        8.16      2.71 o
   9   5   6       83.08       94.58      7.88 o
  10   5   6        2.64        1.42      4.97 o
  -7   6   6       24.01       19.21     11.01 o
  -6   6   6        6.27       -4.10      2.73 o
  -5   6   6        5.78        4.86      2.43 o
  -4   6   6       22.45       19.98      2.00 o
  -3   6   6       36.80       31.13      2.60 o
  -2   6   6      362.43      382.04      7.72 o
  -1   6   6      299.47      329.36      6.98 o
   0   6   6      221.83      229.57      5.08 o
   1   6   6       59.91       59.89      2.36 o
   2   6   6       23.15       25.52      2.25 o
   3   6   6      227.36      238.07      7.02 o
   4   6   6        0.01        1.65      1.32 o
   5   6   6       68.69       72.15      4.75 o
   6   6   6       91.60      104.51      5.52 o
   7   6   6       38.70       24.00      3.46 o
   8   6   6        4.49        0.59      3.24 o
   9   6   6        0.85       -2.28      4.50 o
  -6   7   6        0.73      -14.06      9.37 o
  -5   7   6       14.19       18.90      7.03 o
  -4   7   6        4.10        4.00      2.66 o
  -3   7   6       75.41       80.25      6.16 o
  -2   7   6       43.38       41.38      2.43 o
  -1   7   6       72.50       83.57      4.51 o
   0   7   6       11.83        9.52      1.30 o
   1   7   6       38.48       40.90      2.18 o
   2   7   6       27.02       23.88      2.11 o
   3   7   6       22.92       17.65      2.63 o
   4   7   6       58.61       52.26      3.02 o
   5   7   6       92.47       94.23      5.56 o
   6   7   6      199.58      185.91     10.08 o
   7   7   6        2.93        2.12      2.60 o
   8   7   6        0.60        1.76      4.38 o
   9   7   6       11.86       10.97      5.18 o
  -5   8   6       19.92       13.67     15.23 o
  -4   8   6       56.19       53.03      9.74 o
  -3   8   6       21.14       25.40      3.80 o
  -2   8   6       12.89       11.00      3.82 o
  -1   8   6      145.07      148.78      5.86 o
   0   8   6        5.02        4.60      1.45 o
   1   8   6        1.65        3.51      1.71 o
   2   8   6       88.88       77.10      3.19 o
   3   8   6       33.56       28.79      2.85 o
   4   8   6        4.15        2.03      2.68 o
   5   8   6       64.03       64.68      3.79 o
   6   8   6        0.76        3.29      3.18 o
   7   8   6        0.80        0.67      3.30 o
   8   8   6        0.17        2.89      6.35 o
  -4   9   6        0.05       -1.20      7.61 o
  -3   9   6       10.16        5.62      7.73 o
  -2   9   6        4.17       -5.39      5.39 o
  -1   9   6       18.97        9.68      2.95 o
   0   9   6       18.01       19.50      3.55 o
   1   9   6       68.17       74.96      3.96 o
   2   9   6       17.89       17.95      2.13 o
   3   9   6       62.56       55.38      4.31 o
   4   9   6       52.98       56.39      5.48 o
   5   9   6       41.67       27.92      4.46 o
   6   9   6        0.56        0.58      9.61 o
   7   9   6      222.20      307.52     19.33 o
  -2  10   6       84.89       88.32     17.10 o
  -1  10   6       12.93       13.59      5.62 o
   0  10   6       51.14       48.29      5.09 o
   1  10   6       25.09       29.23     10.43 o
   2  10   6       17.59       19.07      4.28 o
   3  10   6       31.33       28.47      4.83 o
   4  10   6       32.83       23.43      7.50 o
   5  10   6        0.01        0.34      8.20 o
   6  10   6       21.33       21.09      6.37 o
   1  11   6        5.53       -3.28      9.14 o
   2  11   6       23.88       19.99      7.27 o
   3  11   6       11.59       12.54      5.06 o
   4  11   6        6.38        5.14      4.75 o
  -4 -10   7        2.24       -0.82      7.63 o
  -3 -10   7        0.10       -4.33      4.77 o
  -2 -10   7        8.10        9.27      8.32 o
  -1 -10   7        0.03        1.27      7.31 o
   0 -10   7        8.66       20.96      8.90 o
   1 -10   7        9.31       -6.58      7.80 o
  -6  -9   7       38.73       47.55     12.42 o
  -5  -9   7       25.44       31.46      6.02 o
  -4  -9   7       26.99       39.68      8.48 o
  -3  -9   7      140.51      136.61     12.89 o
  -2  -9   7        1.51        3.85     13.71 o
  -1  -9   7        3.48        2.09      4.27 o
   0  -9   7       11.94       -3.67      4.38 o
   1  -9   7        3.77        9.28      6.37 o
   2  -9   7        8.90        0.79      9.84 o
   3  -9   7        7.02        2.30      5.42 o
  -7  -8   7        0.06        1.51      5.15 o
  -6  -8   7       18.00       13.81      7.73 o
  -5  -8   7        0.01       14.29      7.03 o
  -4  -8   7       38.68       39.46      6.57 o
  -3  -8   7      111.62      131.04     14.53 o
  -2  -8   7       12.41        7.54      3.70 o
  -1  -8   7       21.43       23.70      5.84 o
   0  -8   7       14.92        4.17      4.00 o
   1  -8   7        1.44        4.45      6.79 o
   2  -8   7       18.89       16.52     12.07 o
   3  -8   7       61.85       61.14      8.72 o
   4  -8   7       26.89       22.42      5.73 o
   5  -8   7        5.74        6.62      4.24 o
  -8  -7   7       67.54       58.75      9.01 o
  -7  -7   7        0.00      -12.82     18.27 o
  -6  -7   7        0.60       -3.31      5.04 o
  -5  -7   7        4.50        4.60      5.10 o
  -4  -7   7       47.79       50.03     14.77 o
  -3  -7   7       13.56       23.52      3.63 o
  -2  -7   7      296.85      283.23     10.18 o
  -1  -7   7        8.41        9.01      3.85 o
   0  -7   7        1.59        4.61      3.57 o
   1  -7   7        5.13        6.68      2.81 o
   2  -7   7        3.50        1.90      2.88 o
   3  -7   7        0.92        1.03      4.69 o
   4  -7   7      116.48      120.42      7.11 o
   5  -7   7       14.52       20.89      5.40 o
   6  -7   7       18.78       13.55      7.26 o
  -8  -6   7      170.10      154.58     21.20 o
  -7  -6   7        4.34        6.52      4.27 o
  -6  -6   7        0.45        6.38      5.51 o
  -5  -6   7        0.62        4.87      3.09 o
  -4  -6   7       12.56       15.63      3.63 o
  -3  -6   7      500.33      527.05     16.20 o
  -2  -6   7      145.43      140.16      8.62 o
  -1  -6   7       11.51        4.61      2.44 o
   0  -6   7       55.12       52.08      4.42 o
   1  -6   7       62.97       65.06      3.93 o
   2  -6   7      180.68      174.95      9.91 o
   3  -6   7       29.01       25.62      5.87 o
   4  -6   7        3.23        7.22      2.46 o
   5  -6   7       23.53       36.46      5.34 o
   6  -6   7       29.29       45.04      6.38 o
   7  -6   7      163.97      164.74     18.23 o
  -9  -5   7        7.57      -13.17      8.78 o
  -8  -5   7       71.70       70.33      7.91 o
  -7  -5   7      115.59      105.20     13.82 o
  -6  -5   7      144.26      159.76     10.60 o
  -5  -5   7      601.03      616.35     16.78 o
  -4  -5   7       14.26        3.06      4.80 o
  -3  -5   7        0.70        0.61      1.71 o
  -2  -5   7        0.13        2.04      1.72 o
  -1  -5   7       81.45       77.98      7.38 o
   0  -5   7      153.23      179.28      6.47 o
   1  -5   7       16.14       11.04      3.02 o
   2  -5   7       76.96       87.81      4.92 o
   3  -5   7        0.92        1.04      1.46 o
   4  -5   7       40.33       42.75      3.08 o
   5  -5   7        3.23        4.53      2.72 o
   6  -5   7        7.36        6.05      2.35 o
   7  -5   7      130.48      147.16      8.60 o
  -9  -4   7       16.64       23.15      5.96 o
  -8  -4   7       10.16        9.17      7.73 o
  -7  -4   7      203.42      197.50     15.85 o
  -6  -4   7        1.25        4.13      3.85 o
  -5  -4   7      204.26      202.18      8.32 o
  -4  -4   7       32.97       33.80      3.67 o
  -3  -4   7       80.29       60.29      3.03 o
  -2  -4   7       34.61       44.47      4.19 o
  -1  -4   7       54.28       44.55      2.74 o
   0  -4   7      196.01      189.13      5.19 o
   1  -4   7      164.62      170.63      5.95 o
   2  -4   7      121.07      117.41      3.64 o
   3  -4   7        0.01       -0.74      1.30 o
   4  -4   7        0.13        2.59      1.86 o
   5  -4   7      179.41      202.04     11.23 o
   6  -4   7      126.83      127.34      6.08 o
   7  -4   7       24.42       23.27      3.89 o
   8  -4   7       27.55       22.41      4.39 o
  -9  -3   7       26.20       17.68      7.43 o
  -8  -3   7       24.92       24.10      4.54 o
  -7  -3   7        0.47       -1.82      2.80 o
  -6  -3   7        1.89        1.14      2.49 o
  -5  -3   7       62.27       53.09      3.80 o
  -4  -3   7      334.36      321.83      6.93 o
  -3  -3   7       32.27       27.31      1.83 o
  -2  -3   7      246.70      233.87      5.38 o
  -1  -3   7      447.77      451.75      7.73 o
   0  -3   7      452.70      477.59      8.75 o
   1  -3   7      362.10      411.30      8.12 o
   2  -3   7      103.81       99.15      3.28 o
   3  -3   7       84.62       84.96      3.83 o
   4  -3   7       18.41       12.79      1.79 o
   5  -3   7       91.20      100.56      4.18 o
   6  -3   7        2.42        2.53      1.99 o
   7  -3   7       46.93       48.62      4.04 o
   8  -3   7        5.50        4.85      3.43 o
  -9  -2   7       44.05       56.46     11.36 o
  -8  -2   7       15.76       14.33      3.06 o
  -7  -2   7       27.88       22.19      4.23 o
  -6  -2   7      350.38      357.06      9.06 o
  -5  -2   7       20.48       20.82      2.17 o
  -4  -2   7      133.75      154.53      4.49 o
  -3  -2   7      125.22      127.07      4.13 o
  -2  -2   7     1155.80     1185.77     17.46 o
  -1  -2   7     1043.04     1103.73     19.68 o
   0  -2   7      678.82      703.02     12.61 o
   1  -2   7      266.98      269.36      5.42 o
   2  -2   7     1074.95     1090.02     18.22 o
   3  -2   7      180.13      190.30      6.79 o
   4  -2   7       41.03       41.94      2.29 o
   5  -2   7        7.58        7.57      1.76 o
   6  -2   7       73.12       83.45      3.58 o
   7  -2   7        1.13        0.98      2.50 o
   8  -2   7       54.40       58.93      6.76 o
   9  -2   7       13.45       10.21      5.13 o
  -9  -1   7        2.54        1.97      6.54 o
  -8  -1   7        3.89        6.46      2.65 o
  -7  -1   7        1.15        0.04      1.91 o
  -6  -1   7        1.84        0.82      2.04 o
  -5  -1   7      321.76      319.97      7.67 o
  -4  -1   7      214.00      223.62      4.79 o
  -3  -1   7      234.21      257.15      5.35 o
  -2  -1   7     2220.65     2393.79     31.56 o
  -1  -1   7      136.39      162.70      3.45 o
   0  -1   7        9.08       13.37      1.04 o
   1  -1   7        0.87        0.15      0.66 o
   2  -1   7      127.08      129.52      3.11 o
   3  -1   7      177.70      187.89      4.20 o
   4  -1   7      109.17      109.75      4.22 o
   5  -1   7        0.56        0.35      1.45 o
   6  -1   7       76.35       60.06      4.32 o
   7  -1   7       68.59       57.14      4.19 o
   8  -1   7       39.06       36.03      3.68 o
   9  -1   7        5.59        2.37      3.71 o
  -9   0   7      103.07      117.75      9.76 o
  -8   0   7        0.02        2.54      5.44 o
  -7   0   7        2.84        1.74      1.44 o
  -6   0   7       68.39       72.59      2.85 o
  -5   0   7      144.91      141.13      4.22 o
  -4   0   7      114.85      125.66      4.73 o
  -3   0   7       58.75       65.27      2.35 o
  -2   0   7      387.86      429.46      7.77 o
  -1   0   7      616.12      653.20      9.55 o
   0   0   7      604.68      668.97     12.92 o
   1   0   7     1698.64     1698.09     24.68 o
   2   0   7      272.00      247.99      5.69 o
   3   0   7     1767.50     1925.37     29.78 o
   4   0   7      331.67      338.03      5.86 o
   5   0   7       45.67       43.42      2.50 o
   6   0   7        1.25        2.01      1.31 o
   7   0   7       41.82       44.01      4.45 o
   8   0   7        2.83        4.00      2.77 o
   9   0   7        6.69       10.62      3.71 o
  -9   1   7       71.59       64.36      7.29 o
  -8   1   7      475.19      567.84     24.51 o
  -7   1   7       15.78       19.09      4.90 o
  -6   1   7        0.95        0.31      1.69 o
  -5   1   7        0.44       -2.00      1.41 o
  -4   1   7       43.35       47.11      2.57 o
  -3   1   7        3.45        1.68      0.86 o
  -2   1   7      176.00      176.15      3.92 o
  -1   1   7      506.26      504.72      9.17 o
   0   1   7     3076.46     3034.69     61.63 o
   1   1   7       63.71       58.05      2.68 o
   2   1   7      365.80      387.11      7.60 o
   3   1   7       14.03        4.86      0.78 o
   4   1   7      140.40      143.72      3.89 o
   5   1   7       26.04       34.10      2.57 o
   6   1   7        2.74        0.15      1.32 o
   7   1   7        0.15       -0.52      1.80 o
   8   1   7        2.54        1.22      1.80 o
   9   1   7        5.79        4.19      2.90 o
  10   1   7       15.15       27.07      6.30 o
  -8   2   7      104.49      100.28      9.84 o
  -7   2   7       46.42       51.62      6.70 o
  -6   2   7      126.94      134.27      6.23 o
  -5   2   7        8.94       10.24      1.25 o
  -4   2   7      141.12      139.29      3.31 o
  -3   2   7      119.06      118.32      3.38 o
  -2   2   7       62.82       66.24      2.12 o
  -1   2   7      157.47      161.12      4.29 o
   0   2   7      729.67      694.71     17.17 o
   1   2   7       16.33       11.21      1.67 o
   2   2   7      144.42      145.31      5.90 o
   3   2   7      139.51      133.12      3.54 o
   4   2   7       60.07       59.16      2.12 o
   5   2   7       51.09       48.93      3.68 o
   6   2   7       62.41       86.31      3.16 o
   7   2   7      164.82      146.74     12.40 o
   8   2   7        9.38        5.02      2.01 o
   9   2   7        0.78       -0.11      4.52 o
  10   2   7       18.12       28.17      9.84 o
  -8   3   7       39.70       46.14      7.53 o
  -7   3   7       81.16       99.16     18.86 o
  -6   3   7       31.79       32.58      4.20 o
  -5   3   7        4.96        5.43      2.23 o
  -4   3   7        2.75        5.61      1.54 o
  -3   3   7      260.57      242.45      4.41 o
  -2   3   7      407.09      400.23      6.88 o
  -1   3   7       50.51       50.15      2.65 o
   0   3   7      185.11      191.38      3.76 o
   1   3   7       11.12       15.38      4.80 o
   2   3   7       46.78       44.86      1.49 o
   3   3   7        0.20        0.70      0.75 o
   4   3   7      282.78      297.56      5.68 o
   5   3   7      258.14      262.00      6.12 o
   6   3   7       11.13       10.24      1.58 o
   7   3   7      217.16      184.82      7.59 o
   8   3   7       26.34       38.92      4.51 o
   9   3   7       18.43       20.45      3.86 o
  10   3   7        3.65        5.05      4.95 o
  -8   4   7       34.57       35.38      9.84 o
  -7   4   7       15.85       22.29      7.50 o
  -6   4   7        5.79        7.74      3.16 o
  -5   4   7        2.88        4.61      2.06 o
  -4   4   7        0.31        1.78      1.19 o
  -3   4   7        1.78        3.32      0.59 o
  -2   4   7       39.01       42.56      1.62 o
  -1   4   7      284.65      291.52      7.26 o
   0   4   7       10.26       10.18      0.95 o
   1   4   7      177.03      185.61      6.24 o
   2   4   7      172.77      172.04      6.39 o
   3   4   7       54.17       47.17      1.60 o
   4   4   7       32.51       25.74      1.75 o
   5   4   7     1214.88     1265.72     19.44 o
   6   4   7      173.64      167.55      6.05 o
   7   4   7       21.90       21.91      5.04 o
   8   4   7        8.31        7.57      3.99 o
   9   4   7       53.82       79.77     18.27 o
  -7   5   7        3.99       15.46      8.67 o
  -6   5   7       19.86       16.52      3.45 o
  -5   5   7       25.44       30.50      3.72 o
  -4   5   7       32.49       32.83      3.27 o
  -3   5   7       73.46       84.24      3.39 o
  -2   5   7       25.68       23.58      1.55 o
  -1   5   7       56.78       57.64      3.13 o
   0   5   7      165.93      178.49      4.01 o
   1   5   7       12.86       15.12      1.76 o
   2   5   7      443.51      436.97      7.36 o
   3   5   7      181.20      179.29      3.80 o
   4   5   7      182.38      180.07      3.99 o
   5   5   7     1450.02     1530.90     25.82 o
   6   5   7       77.09       79.43      3.41 o
   7   5   7        3.68        2.87      2.84 o
   8   5   7        4.53        2.15      2.66 o
   9   5   7       67.99       86.47     14.41 o
  -6   6   7       18.20        6.72      3.58 o
  -5   6   7       51.34       50.47      4.04 o
  -4   6   7       30.56       22.01      3.57 o
  -3   6   7      114.01      115.21      4.65 o
  -2   6   7      501.15      535.43     10.46 o
  -1   6   7      286.35      308.30      7.06 o
   0   6   7       13.03       12.58      1.22 o
   1   6   7       65.82       63.78      2.28 o
   2   6   7       23.21       25.14      2.18 o
   3   6   7      121.30      120.43      3.34 o
   4   6   7       25.55       23.25      3.65 o
   5   6   7       45.67       34.10      2.55 o
   6   6   7        4.59        8.58      2.38 o
   7   6   7       40.81       41.63      8.21 o
   8   6   7       88.47       84.81      6.63 o
   9   6   7       20.45       18.58      7.15 o
  -5   7   7        7.32        9.21      3.73 o
  -4   7   7       17.53       16.33      2.83 o
  -3   7   7        1.28        1.15      1.66 o
  -2   7   7      416.06      445.45      9.66 o
  -1   7   7      445.22      499.14     10.09 o
   0   7   7      110.66      109.15      3.48 o
   1   7   7       21.78       22.53      2.23 o
   2   7   7       25.32       30.98      2.72 o
   3   7   7      327.21      337.47      8.54 o
   4   7   7        0.11        0.96      1.64 o
   5   7   7        4.59        4.76      2.47 o
   6   7   7       31.44       24.17      2.96 o
   7   7   7       88.83       75.64      7.53 o
   8   7   7        0.60        5.51      3.98 o
  -4   8   7        5.75       -1.89      5.15 o
  -3   8   7       67.86       73.33      8.43 o
  -2   8   7       38.23       43.18      4.60 o
  -1   8   7      159.58      160.69      8.41 o
   0   8   7        1.89        1.17      1.44 o
   1   8   7       93.37       92.14      5.80 o
   2   8   7       17.07       15.98      1.75 o
   3   8   7       10.47        2.95      2.18 o
   4   8   7        1.67        0.87      2.87 o
   5   8   7       84.23       73.49      6.02 o
   6   8   7       60.04       70.40      9.02 o
   7   8   7       73.03       78.41      8.05 o
   8   8   7       30.60       37.44      6.70 o
  -3   9   7        1.21       -4.45      7.03 o
  -2   9   7       43.56       33.50      8.20 o
  -1   9   7       11.09        5.39      4.92 o
   0   9   7      106.37      109.21     17.22 o
   1   9   7        3.24        6.20      3.45 o
   2   9   7        1.35        1.95      3.10 o
   3   9   7       33.65       32.13      3.93 o
   4   9   7       41.51       47.41      5.50 o
   5   9   7       68.73       80.49      7.03 o
   6   9   7        5.81        8.76      4.07 o
   7   9   7       81.94       89.96     17.22 o
  -1  10   7      104.03       79.89     10.54 o
   0  10   7       19.47       24.13      7.73 o
   1  10   7       11.16       16.17      4.69 o
   2  10   7        3.33       -3.97      7.50 o
   3  10   7        0.17        3.30      8.90 o
   4  10   7       30.15       30.60      9.96 o
   5  10   7       26.38       34.93      7.97 o
  -2 -10   8       38.20       27.71      7.93 o
  -1 -10   8        0.05       -4.60      7.15 o
  -5  -9   8        9.67        8.04      5.55 o
  -4  -9   8        5.25       -4.10      5.06 o
  -3  -9   8       14.97       13.85     14.06 o
  -2  -9   8      388.78      449.32     34.91 o
  -1  -9   8        0.25       -0.55      6.58 o
   0  -9   8        3.74       -3.81     12.65 o
   1  -9   8        0.00        3.44      4.78 o
   2  -9   8        1.00       -1.61      5.36 o
  -6  -8   8       23.52       10.92      9.74 o
  -5  -8   8        3.41       14.28      6.01 o
  -4  -8   8       52.52       65.88      6.95 o
  -3  -8   8      199.05      226.11     12.30 o
  -2  -8   8      168.66      198.98      9.35 o
  -1  -8   8       55.61       57.29      6.30 o
   0  -8   8       33.85       42.28      8.20 o
   1  -8   8        1.09       -0.97      5.33 o
   2  -8   8       18.86       24.45      9.19 o
   3  -8   8        9.44        9.25      4.78 o
   4  -8   8        9.14       15.78      6.22 o
  -7  -7   8        1.65        0.84      9.14 o
  -6  -7   8        3.48       -4.39      5.03 o
  -5  -7   8        0.09       -1.32      4.67 o
  -4  -7   8       41.87       43.56      8.89 o
  -3  -7   8      329.81      331.84     12.79 o
  -2  -7   8        5.37        4.10      2.96 o
  -1  -7   8        5.09        4.43      3.09 o
   0  -7   8      237.83      265.75     18.63 o
   1  -7   8       47.47       49.74      4.59 o
   2  -7   8       40.26       33.91      6.09 o
   3  -7   8        5.81       -0.88      4.13 o
   4  -7   8        0.05       -1.39      3.20 o
   5  -7   8        0.99       -0.72      4.04 o
  -8  -6   8        0.99        4.22      4.95 o
  -7  -6   8        8.81        9.93      4.70 o
  -6  -6   8       52.41       69.21      7.19 o
  -5  -6   8       17.63       21.72      3.90 o
  -4  -6   8      384.73      408.12     14.85 o
  -3  -6   8        0.84       -4.18      4.63 o
  -2  -6   8        0.38        4.16      2.56 o
  -1  -6   8        9.82        8.81      2.43 o
   0  -6   8        5.69        4.44      3.27 o
   1  -6   8       61.52       65.86      7.33 o
   2  -6   8       74.08       60.95      3.97 o
   3  -6   8       12.45        7.34      4.16 o
   4  -6   8      193.86      199.12      7.78 o
   5  -6   8       99.29      110.60      7.23 o
   6  -6   8        2.79        3.29      3.44 o
  -8  -5   8       15.73        9.11     10.07 o
  -7  -5   8        1.09       -4.22     12.89 o
  -6  -5   8        6.83        6.37      3.60 o
  -5  -5   8       53.37       44.64      4.23 o
  -4  -5   8      140.56      159.41     12.23 o
  -3  -5   8       33.45       34.42      5.74 o
  -2  -5   8        0.23        2.82      1.66 o
  -1  -5   8        0.92        1.57      1.64 o
   0  -5   8      279.65      280.47     10.56 o
   1  -5   8      171.52      185.28      8.57 o
   2  -5   8        9.11        9.22      2.06 o
   3  -5   8      139.24      159.57      5.63 o
   4  -5   8       49.24       40.14      2.93 o
   5  -5   8       42.65       41.71      8.94 o
   6  -5   8        1.66       -0.66      3.16 o
   7  -5   8        6.25        0.44      3.97 o
  -8  -4   8        0.41       -0.27      5.40 o
  -7  -4   8       18.06       11.26      5.92 o
  -6  -4   8       56.24       57.53      4.22 o
  -5  -4   8       18.99       14.46      3.38 o
  -4  -4   8      165.33      145.95      9.36 o
  -3  -4   8      216.38      215.30      9.42 o
  -2  -4   8       20.69       30.43      2.24 o
  -1  -4   8        4.91        6.51      1.34 o
   0  -4   8      472.67      489.18     11.30 o
   1  -4   8       39.93       48.20      3.01 o
   2  -4   8       30.49       29.78      2.14 o
   3  -4   8      179.99      180.60      9.27 o
   4  -4   8      851.73      942.90     21.76 o
   5  -4   8        2.94        0.91      2.14 o
   6  -4   8        9.37       10.50      2.51 o
   7  -4   8       60.25       58.92      4.68 o
   8  -4   8        5.42       10.01      4.77 o
  -9  -3   8        7.65       -0.49     11.25 o
  -8  -3   8        0.25       -2.43      2.76 o
  -7  -3   8       75.27       71.84      4.00 o
  -6  -3   8        2.98       -1.28      1.85 o
  -5  -3   8      124.10      118.10      6.93 o
  -4  -3   8      208.46      202.64      6.23 o
  -3  -3   8       54.87       55.15      2.41 o
  -2  -3   8       59.57       57.01      2.66 o
  -1  -3   8       62.09       64.81      2.51 o
   0  -3   8      139.00      157.44      4.03 o
   1  -3   8       20.17       24.39      1.87 o
   2  -3   8       51.03       54.76      3.82 o
   3  -3   8       42.47       37.99      2.27 o
   4  -3   8      239.97      263.52      6.70 o
   5  -3   8      582.95      585.49     14.04 o
   6  -3   8       50.68       48.28      3.31 o
   7  -3   8        2.95        0.11      2.98 o
   8  -3   8       20.20       24.54      5.02 o
  -9  -2   8       12.77       13.32      5.55 o
  -8  -2   8       17.71       20.29      3.87 o
  -7  -2   8       26.16       26.01      4.31 o
  -6  -2   8       76.26       67.65      3.44 o
  -5  -2   8      200.80      197.63      8.10 o
  -4  -2   8       31.02       35.18      3.64 o
  -3  -2   8      595.29      607.54     10.74 o
  -2  -2   8      763.83      806.10     13.01 o
  -1  -2   8        1.55        2.33      1.05 o
   0  -2   8       50.78       49.03      1.97 o
   1  -2   8      283.84      273.38      5.77 o
   2  -2   8       83.89       89.23      4.59 o
   3  -2   8      409.86      429.85     10.08 o
   4  -2   8        2.77        3.51      1.92 o
   5  -2   8      203.36      200.24      6.09 o
   6  -2   8      195.73      196.15      5.96 o
   7  -2   8        5.76       11.58      2.92 o
   8  -2   8        5.43        2.27      5.29 o
  -9  -1   8        2.71       -0.11      4.55 o
  -8  -1   8       54.75       46.52      6.30 o
  -7  -1   8        8.98        6.25      2.51 o
  -6  -1   8      259.27      281.25      9.25 o
  -5  -1   8       54.52       45.15      2.44 o
  -4  -1   8     1070.67     1097.45     17.13 o
  -3  -1   8       79.87       81.54      2.53 o
  -2  -1   8        6.61        7.56      1.06 o
  -1  -1   8       97.74       83.65      3.13 o
   0  -1   8      295.97      276.71      5.33 o
   1  -1   8      303.54      342.31      6.38 o
   2  -1   8      113.03      130.27      4.94 o
   3  -1   8        3.83        2.56      1.04 o
   4  -1   8        3.62        2.38      1.21 o
   5  -1   8        7.99        4.66      1.76 o
   6  -1   8        0.01       -0.88      2.18 o
   7  -1   8       54.93       49.92      3.56 o
   8  -1   8        5.00        5.09      3.11 o
   9  -1   8       40.09       36.33      6.20 o
  -9   0   8      150.54      130.46     11.51 o
  -8   0   8        2.18        3.27      5.24 o
  -7   0   8        6.38        4.47      2.12 o
  -6   0   8      157.94      162.82      7.68 o
  -5   0   8       48.35       44.19      3.41 o
  -4   0   8      125.96      132.49      3.69 o
  -3   0   8      154.41      158.08      4.79 o
  -2   0   8        1.73        0.38      0.92 o
  -1   0   8      338.32      342.17      6.15 o
   0   0   8       15.26       20.68      1.57 o
   1   0   8      377.89      377.59      7.33 o
   2   0   8      362.30      411.56      6.72 o
   3   0   8      139.43      157.06      3.58 o
   4   0   8       45.18       43.42      1.87 o
   5   0   8       61.68       59.57      4.01 o
   6   0   8      321.92      326.99      9.23 o
   7   0   8       17.93       13.77      4.28 o
   8   0   8       15.85       16.37      3.23 o
   9   0   8        6.64        3.48      5.05 o
  -8   1   8      445.71      465.41     32.21 o
  -7   1   8       32.56       31.34      4.79 o
  -6   1   8       80.88       80.57      3.63 o
  -5   1   8       25.94       20.87      1.70 o
  -4   1   8      406.50      402.84      8.20 o
  -3   1   8       20.12       19.89      1.31 o
  -2   1   8        7.07        8.43      1.04 o
  -1   1   8       54.55       49.06      1.61 o
   0   1   8      279.22      258.50      8.46 o
   1   1   8        4.23        3.97      2.84 o
   2   1   8      188.95      179.80      4.55 o
   3   1   8      410.40      406.28      6.43 o
   4   1   8      495.52      541.50     10.02 o
   5   1   8      228.38      212.15      4.71 o
   6   1   8      261.99      242.87      5.56 o
   7   1   8      190.36      139.51      7.61 o
   8   1   8       10.36        4.48      4.93 o
   9   1   8       13.26       15.70      5.06 o
  -8   2   8      260.41      300.71     18.51 o
  -7   2   8       13.89        2.09      9.84 o
  -6   2   8        9.11       12.61      2.74 o
  -5   2   8      480.14      499.03     10.18 o
  -4   2   8      555.54      594.19     10.12 o
  -3   2   8       30.18       30.67      2.08 o
  -2   2   8        5.42        5.46      0.87 o
  -1   2   8        0.10        0.90      0.46 o
   0   2   8      303.16      298.26      8.62 o
   1   2   8       16.12       12.33      2.08 o
   2   2   8      179.13      199.24      7.37 o
   3   2   8      188.90      182.33      5.11 o
   4   2   8       47.53       48.83      2.18 o
   5   2   8       49.51       50.26      3.19 o
   6   2   8        6.16        5.49      1.96 o
   7   2   8       83.96       85.13      5.38 o
   8   2   8        0.07        1.15      2.87 o
   9   2   8        1.36        4.51      4.57 o
  -8   3   8        5.38        8.20      9.61 o
  -7   3   8       28.60       31.81      8.55 o
  -6   3   8        0.13       -0.60      3.13 o
  -5   3   8       39.76       36.34      3.04 o
  -4   3   8      297.53      301.80      6.61 o
  -3   3   8       26.39       26.71      1.27 o
  -2   3   8        0.58        1.51      1.68 o
  -1   3   8        0.10       -0.02      0.61 o
   0   3   8      674.51      703.25     22.23 o
   1   3   8       38.32       48.12      4.22 o
   2   3   8       12.15        6.20      3.20 o
   3   3   8      887.90      923.39     16.49 o
   4   3   8      243.31      250.40      4.99 o
   5   3   8      125.32      129.73      5.66 o
   6   3   8       96.27       90.62      3.88 o
   7   3   8        9.22       10.12      2.32 o
   8   3   8        4.15        2.17      2.35 o
   9   3   8       18.87       17.57      8.67 o
  -7   4   8       38.39       48.73     10.31 o
  -6   4   8        6.64       11.63      3.60 o
  -5   4   8       15.56       18.83      5.07 o
  -4   4   8       12.30       14.91      2.26 o
  -3   4   8      227.45      222.94      5.73 o
  -2   4   8       88.83       91.96      2.59 o
  -1   4   8       57.21       63.02      2.24 o
   0   4   8        0.13        1.10      0.53 o
   1   4   8        0.26       -1.41      3.16 o
   2   4   8      311.38      310.87     13.50 o
   3   4   8      149.23      146.43      3.21 o
   4   4   8      165.85      171.24      4.87 o
   5   4   8      483.11      542.24     10.03 o
   6   4   8      115.78      122.61      9.57 o
   7   4   8        2.20        3.19      2.75 o
   8   4   8       10.55       13.77      4.80 o
   9   4   8       42.85       56.23      5.46 o
  -7   5   8       81.65       91.13     13.12 o
  -6   5   8       18.88       13.21      7.85 o
  -5   5   8        0.67        1.12      2.38 o
  -4   5   8      291.46      295.41      9.28 o
  -3   5   8        0.74       -0.78      1.45 o
  -2   5   8        1.57        1.80      0.94 o
  -1   5   8        2.71        3.41      0.92 o
   0   5   8       26.90       27.32      1.62 o
   1   5   8      330.84      369.33      7.18 o
   2   5   8       16.05       18.55      1.54 o
   3   5   8      344.72      351.48     11.13 o
   4   5   8        0.10        0.38      1.11 o
   5   5   8        5.68        5.89      1.85 o
   6   5   8       55.76       56.94      4.82 o
   7   5   8        8.83       10.60      3.37 o
   8   5   8        0.00       -4.69      8.90 o
   9   5   8       25.32       33.81     10.89 o
  -6   6   8      103.33       92.00     19.80 o
  -5   6   8        3.63        5.10      3.03 o
  -4   6   8       13.22       11.40      2.63 o
  -3   6   8        1.30        0.81      1.41 o
  -2   6   8      969.76     1077.76     21.16 o
  -1   6   8      226.10      228.72      5.40 o
   0   6   8        0.02       -0.56      1.15 o
   1   6   8      314.44      311.00      7.66 o
   2   6   8        2.58        1.79      0.83 o
   3   6   8        0.31       -0.49      1.38 o
   4   6   8       14.39       16.60      1.51 o
   5   6   8        0.25       -0.12      1.92 o
   6   6   8        0.11        2.24      1.91 o
   7   6   8        3.81        1.86      3.89 o
   8   6   8        3.92       -2.84      3.25 o
   9   6   8      103.65      111.26      9.36 o
  -5   7   8       12.30       13.99      5.06 o
  -4   7   8        8.10        4.47      3.75 o
  -3   7   8       20.24       19.77      5.74 o
  -2   7   8      271.14      272.90      9.67 o
  -1   7   8       20.44       18.75      1.83 o
   0   7   8        0.00        0.18      1.15 o
   1   7   8       55.00       52.67      2.31 o
   2   7   8        0.02       -0.32      1.34 o
   3   7   8        0.11       -0.30      1.23 o
   4   7   8        3.33        1.70      1.30 o
   5   7   8        6.10        5.29      5.27 o
   6   7   8       91.56      102.84     14.53 o
   7   7   8      105.49      117.31      9.04 o
   8   7   8        6.67       11.09      4.03 o
  -4   8   8        1.05        0.61      4.10 o
  -3   8   8       12.03       17.97      4.56 o
  -2   8   8      103.44       97.46     10.31 o
  -1   8   8       15.68       12.59      3.63 o
   0   8   8        7.40        7.47      2.27 o
   1   8   8       18.42       16.91      2.38 o
   2   8   8      174.96      170.24      7.69 o
   3   8   8      201.58      215.54     14.99 o
   4   8   8       45.37       24.37      6.33 o
   5   8   8        0.31        2.13      3.83 o
   6   8   8       65.33       83.01      6.97 o
   7   8   8       31.75       21.79      9.84 o
  -3   9   8       58.57       54.37     17.10 o
  -2   9   8        7.77       12.89      4.69 o
  -1   9   8        0.23        3.28      5.39 o
   0   9   8      211.95      206.66     11.26 o
   1   9   8        1.44        0.00      3.31 o
   2   9   8       30.02       33.51      4.11 o
   3   9   8        0.46        0.63      3.20 o
   4   9   8       17.97       17.44      3.60 o
   5   9   8        4.95        8.01      4.95 o
   6   9   8       42.55       32.19      4.80 o
   0  10   8       76.80       69.11      8.90 o
   1  10   8        2.12       -3.75      6.79 o
   2  10   8       14.58       15.06      4.28 o
   3  10   8       14.69       21.31      4.22 o
   4  10   8       36.26       37.74      4.94 o
   5  10   8        4.77       10.54      4.88 o
  -4  -9   9       77.57       88.26     11.84 o
  -3  -9   9       65.75       56.34      8.53 o
  -2  -9   9       93.46       74.42      9.27 o
  -1  -9   9        0.42        6.37      5.23 o
   0  -9   9        1.74        9.21      6.70 o
   1  -9   9       32.75       24.92      5.13 o
  -5  -8   9       26.11       15.83     16.75 o
  -4  -8   9       56.07       41.94      8.77 o
  -3  -8   9       36.46       44.16     12.77 o
  -2  -8   9      226.24      242.71     20.62 o
  -1  -8   9        1.46        7.00      4.94 o
   0  -8   9        6.40        8.35      4.98 o
   1  -8   9        0.53        0.33      4.47 o
   2  -8   9       48.10       45.75      6.31 o
   3  -8   9       49.13       43.52      5.40 o
  -6  -7   9        6.21        3.71      4.50 o
  -5  -7   9        1.97       -4.84      8.36 o
  -4  -7   9        8.36        5.60      6.33 o
  -3  -7   9        0.25       -0.88      4.32 o
  -2  -7   9       11.71       17.65      7.14 o
  -1  -7   9       54.91       66.32      7.73 o
   0  -7   9       27.60       22.18      3.61 o
   1  -7   9       74.71       72.13      5.46 o
   2  -7   9       42.26       38.84      6.36 o
   3  -7   9        2.37       -3.08      3.09 o
   4  -7   9        0.00       -2.69      4.61 o
   5  -7   9        2.33       -0.49      5.06 o
  -7  -6   9        0.17       -3.74      8.79 o
  -6  -6   9        1.03       -4.85      4.67 o
  -5  -6   9       41.77       37.80      5.09 o
  -4  -6   9       43.85       54.14      7.45 o
  -3  -6   9       19.33       33.33      4.64 o
  -2  -6   9       64.05       69.06     10.78 o
  -1  -6   9      201.49      221.10      8.70 o
   0  -6   9       15.66        9.84      2.80 o
   1  -6   9       90.29       86.54      8.56 o
   2  -6   9       65.07       77.97      6.44 o
   3  -6   9        3.07        0.05      2.37 o
   4  -6   9        0.06        2.16      3.50 o
   5  -6   9        6.28        1.55      4.03 o
   6  -6   9       28.11       39.38      4.18 o
  -8  -5   9        0.05       -8.37      6.28 o
  -7  -5   9       20.09       19.83      5.46 o
  -6  -5   9       30.12       39.21      6.84 o
  -5  -5   9       24.15       13.38      4.73 o
  -4  -5   9        0.04        1.18      2.48 o
  -3  -5   9      186.46      196.12     17.29 o
  -2  -5   9       58.64       62.12      8.72 o
  -1  -5   9        2.35        1.49      1.70 o
   0  -5   9        0.01       -2.39      2.15 o
   1  -5   9        5.08        6.86      1.93 o
   2  -5   9       10.83       11.09      2.28 o
   3  -5   9        1.07       -1.78      2.49 o
   4  -5   9       11.43       14.24      3.11 o
   5  -5   9       21.19       15.59      3.20 o
   6  -5   9        2.43       -0.56      2.84 o
  -8  -4   9        8.25        2.70      3.73 o
  -7  -4   9        0.14        1.74      3.67 o
  -6  -4   9        0.97       -0.81      3.55 o
  -5  -4   9      129.41      114.91      5.14 o
  -4  -4   9      158.22      150.45      8.03 o
  -3  -4   9        5.20        5.69      2.59 o
  -2  -4   9      169.00      163.33      7.33 o
  -1  -4   9       14.11       15.55      1.73 o
   0  -4   9      466.26      485.35      9.22 o
   1  -4   9        2.45        0.97      1.85 o
   2  -4   9       97.37       83.81      3.21 o
   3  -4   9        0.99        3.50      2.02 o
   4  -4   9      147.94      150.64      5.13 o
   5  -4   9      132.40      140.44      7.07 o
   6  -4   9        7.15        4.77      4.84 o
   7  -4   9        4.31        4.26      3.70 o
  -8  -3   9        0.86       -5.59      5.25 o
  -7  -3   9      167.35      168.46     11.05 o
  -6  -3   9       48.59       44.55      3.89 o
  -5  -3   9       44.70       45.78      3.09 o
  -4  -3   9        0.02       -1.76      1.72 o
  -3  -3   9      444.18      455.27     11.01 o
  -2  -3   9      110.04      113.62      4.24 o
  -1  -3   9       35.95       34.75      1.91 o
   0  -3   9        4.24        6.01      1.39 o
   1  -3   9      318.96      335.97      7.68 o
   2  -3   9       14.82       20.62      2.07 o
   3  -3   9      593.40      649.25     25.25 o
   4  -3   9      647.08      691.88     16.64 o
   5  -3   9       20.31       15.59      3.18 o
   6  -3   9        0.50       -2.44      2.40 o
   7  -3   9        1.26        2.08      3.64 o
   8  -3   9        9.89        9.84      8.08 o
  -8  -2   9       10.45        4.58      3.97 o
  -7  -2   9      217.79      249.04     22.02 o
  -6  -2   9      335.05      334.41     11.21 o
  -5  -2   9        9.60       10.49      2.30 o
  -4  -2   9      128.28      125.29      5.25 o
  -3  -2   9      101.63      108.99      4.02 o
  -2  -2   9        0.00        0.44      1.12 o
  -1  -2   9       14.57       19.07      2.27 o
   0  -2   9       42.46       44.38      2.13 o
   1  -2   9       47.00       50.79      2.26 o
   2  -2   9       58.23       48.79      2.31 o
   3  -2   9       43.87       39.74      1.94 o
   4  -2   9      256.23      257.31     13.98 o
   5  -2   9       35.72       33.66      2.56 o
   6  -2   9       42.37       39.41      3.05 o
   7  -2   9       70.14       77.85      5.70 o
   8  -2   9       23.37       37.01     12.89 o
  -8  -1   9       10.48        4.39      5.98 o
  -7  -1   9        1.48        3.11      2.83 o
  -6  -1   9       78.38       76.95      3.76 o
  -5  -1   9       76.79       67.00      3.36 o
  -4  -1   9       41.20       43.30      2.60 o
  -3  -1   9     1570.94     1698.25     32.68 o
  -2  -1   9      459.91      462.07      9.77 o
  -1  -1   9        1.85        2.16      1.07 o
   0  -1   9       53.07       51.93      2.36 o
   1  -1   9        7.81       10.37      1.07 o
   2  -1   9       17.38       21.77      1.34 o
   3  -1   9      947.64      992.99     19.74 o
   4  -1   9       96.43       89.61      3.64 o
   5  -1   9      185.17      166.19     10.88 o
   6  -1   9      518.75      558.43     17.65 o
   7  -1   9        5.00       11.11      4.95 o
   8  -1   9       47.45       59.98      8.90 o
  -8   0   9       24.58       13.12      5.86 o
  -7   0   9       32.69       32.33      3.55 o
  -6   0   9        2.21        4.70      2.20 o
  -5   0   9        3.89        3.61      1.40 o
  -4   0   9       54.34       48.93      2.53 o
  -3   0   9      366.06      368.09      7.14 o
  -2   0   9      494.07      566.21     13.73 o
  -1   0   9       32.64       31.83      1.82 o
   0   0   9        0.96        0.11      0.62 o
   1   0   9      122.88      119.23      3.31 o
   2   0   9      285.48      286.35      7.78 o
   3   0   9      203.21      210.37      5.73 o
   4   0   9      311.96      300.41      7.03 o
   5   0   9        6.47        5.97      1.40 o
   6   0   9       40.99       44.09      5.55 o
   7   0   9        3.24        3.33      3.37 o
   8   0   9       13.53        5.92      4.13 o
   9   0   9       28.14       27.79      6.03 o
  -8   1   9        1.46        3.75      8.67 o
  -7   1   9        6.42       11.85      5.91 o
  -6   1   9       40.34       32.87      4.27 o
  -5   1   9      107.06      112.30      3.81 o
  -4   1   9      842.76      897.32     19.14 o
  -3   1   9      111.46      122.80      3.98 o
  -2   1   9       39.67       38.29      1.62 o
  -1   1   9        3.05        4.32      0.69 o
   0   1   9      183.36      179.91     11.65 o
   1   1   9        3.77        5.40      2.48 o
   2   1   9        0.08        0.72      0.52 o
   3   1   9       74.22       75.77      2.16 o
   4   1   9       36.33       34.94      3.41 o
   5   1   9       58.29       61.41      2.29 o
   6   1   9      177.37      144.21      7.20 o
   7   1   9        7.47        5.03      2.11 o
   8   1   9        8.85        3.46      3.58 o
   9   1   9       22.49       25.34      5.01 o
  -8   2   9       16.68       19.91      9.61 o
  -7   2   9        2.20        2.81      4.92 o
  -6   2   9        8.24        8.20      4.31 o
  -5   2   9        0.12        0.68      1.64 o
  -4   2   9       33.03       38.63      2.34 o
  -3   2   9       19.18       16.96      1.62 o
  -2   2   9      208.21      217.78      4.11 o
  -1   2   9       55.99       66.37      2.63 o
   0   2   9        0.81        0.93      1.78 o
   1   2   9        0.04        1.33      1.77 o
   2   2   9       14.20       12.34      2.31 o
   3   2   9       51.39       53.80      2.30 o
   4   2   9      589.48      573.82     10.44 o
   5   2   9       96.71       96.25      3.37 o
   6   2   9        3.48        4.66      1.57 o
   7   2   9      151.35      145.41      5.15 o
   8   2   9        0.43       -1.01      4.06 o
   9   2   9       23.32       37.97      7.73 o
  -7   3   9       60.86       54.59     12.42 o
  -6   3   9       28.58       23.20      4.69 o
  -5   3   9        8.67        6.48      4.44 o
  -4   3   9       23.73       22.57      1.95 o
  -3   3   9       48.58       52.60      2.87 o
  -2   3   9        1.50        1.59      0.84 o
  -1   3   9       32.21       32.60      2.09 o
   0   3   9      501.85      519.03     14.50 o
   1   3   9       34.68       30.65      3.20 o
   2   3   9      179.96      171.15      6.34 o
   3   3   9        7.23        2.89      3.63 o
   4   3   9        3.29        2.16      1.01 o
   5   3   9      104.05       99.14      3.89 o
   6   3   9        0.43        1.64      1.34 o
   7   3   9        4.71        7.21      2.86 o
   8   3   9       43.72       50.94      8.36 o
   9   3   9        9.65        6.45      4.79 o
  -7   4   9        0.30       10.07      8.43 o
  -6   4   9        2.97        3.28      7.26 o
  -5   4   9      165.30      152.75     10.05 o
  -4   4   9        0.00       -0.34      1.43 o
  -3   4   9       75.16       76.20      3.60 o
  -2   4   9      340.06      343.96      7.07 o
  -1   4   9        1.48        1.73      0.66 o
   0   4   9      182.51      208.82     12.17 o
   1   4   9      318.99      333.45     12.55 o
   2   4   9       25.42       21.26      4.10 o
   3   4   9       19.90       14.09      1.83 o
   4   4   9      179.56      197.73      8.04 o
   5   4   9        4.13        2.77      1.90 o
   6   4   9        6.84        9.62      1.60 o
   7   4   9        0.16        3.45      3.13 o
   8   4   9        0.87       -2.57      2.92 o
   9   4   9        7.04       10.01      4.84 o
  -6   5   9        6.37       11.16      4.33 o
  -5   5   9        0.28        1.54      3.16 o
  -4   5   9        0.54        2.97      2.97 o
  -3   5   9       93.03       86.63      3.43 o
  -2   5   9      102.44       97.74      4.51 o
  -1   5   9        8.21        3.52      1.24 o
   0   5   9        1.49        1.49      1.22 o
   1   5   9       22.74       14.72      3.54 o
   2   5   9        4.75       11.25      2.86 o
   3   5   9        2.73        1.46      0.97 o
   4   5   9      273.98      281.70     12.95 o
   5   5   9      114.89      109.66      4.10 o
   6   5   9      112.87      121.75      7.41 o
   7   5   9        0.98       -1.03      5.86 o
   8   5   9        1.44        4.44      3.25 o
  -5   6   9       12.37        7.00      4.04 o
  -4   6   9        5.86        1.17      4.69 o
  -3   6   9      180.22      168.66      8.62 o
  -2   6   9      203.48      203.35      8.17 o
  -1   6   9       51.62       53.03      2.86 o
   0   6   9        0.54        0.11      0.97 o
   1   6   9       29.08       24.21      1.30 o
   2   6   9      168.34      173.48      7.09 o
   3   6   9      409.95      403.66      8.28 o
   4   6   9       28.89       32.22      1.93 o
   5   6   9       62.46       58.79      2.98 o
   6   6   9        0.44       -1.87      3.05 o
   7   6   9        0.38        4.16      3.54 o
   8   6   9       13.62       18.74      7.03 o
  -4   7   9        4.37        9.67      6.09 o
  -3   7   9        4.10       -0.40      4.22 o
  -2   7   9       69.34       60.55      5.93 o
  -1   7   9       77.35       70.00      3.59 o
   0   7   9       26.82       23.55      2.09 o
   1   7   9       61.87       54.97      5.61 o
   2   7   9      422.00      438.20     15.55 o
   3   7   9      138.76      102.21     14.10 o
   4   7   9       40.59       37.78      5.74 o
   5   7   9       28.61       27.76     11.60 o
   6   7   9       33.88       38.39      4.80 o
   7   7   9       55.89       65.44      6.37 o
   8   7   9        0.63        9.90      5.62 o
  -3   8   9        2.16       -2.11      5.86 o
  -2   8   9        0.01       -5.99      4.00 o
  -1   8   9        2.18        7.50      4.45 o
   0   8   9        0.52        0.80      2.03 o
   1   8   9       31.32       34.99      3.88 o
   2   8   9        8.83       -0.79      4.77 o
   3   8   9       51.03       39.57      7.97 o
   4   8   9       33.26       35.07      5.42 o
   5   8   9       53.85       50.09      5.03 o
   6   8   9       69.73       74.22     17.92 o
   7   8   9        4.49        3.79      4.07 o
  -2   9   9       10.75       13.82      6.79 o
  -1   9   9        4.45       -9.14      7.50 o
   0   9   9       15.94       20.62      6.79 o
   1   9   9       20.61       17.49      5.04 o
   2   9   9        5.40        5.77      3.39 o
   3   9   9        2.18        6.94      4.10 o
   4   9   9        0.73       -1.70      3.87 o
   5   9   9       12.99       11.01      8.67 o
   6   9   9       55.98       62.25      6.34 o
   1  10   9       25.03       17.81      7.73 o
   2  10   9        9.35        1.95      5.38 o
   3  10   9        3.07        1.13      3.87 o
  -2  -9  10        1.12       -3.98      5.00 o
  -1  -9  10       43.94       54.74     13.94 o
  -4  -8  10       28.80       42.15      7.82 o
  -3  -8  10       19.45       17.74      9.07 o
  -2  -8  10       28.37       42.42      7.67 o
  -1  -8  10        4.47        5.86      9.14 o
   0  -8  10       38.04       32.30      4.84 o
   1  -8  10        1.66        9.08      3.94 o
   2  -8  10       29.19       23.03      5.17 o
  -6  -7  10        1.67        5.15      7.38 o
  -5  -7  10        2.13        8.12      6.41 o
  -4  -7  10       11.91       15.94      4.73 o
  -3  -7  10        8.99        7.67      5.51 o
  -2  -7  10        0.19       -4.86      3.60 o
  -1  -7  10       60.90       72.03      5.36 o
   0  -7  10       10.86        7.85      2.70 o
   1  -7  10      109.34      107.93     11.14 o
   2  -7  10        0.04        8.69      3.68 o
   3  -7  10        0.17        2.98      5.55 o
   4  -7  10        3.35       -0.41      3.86 o
  -6  -6  10      114.37      127.17      9.49 o
  -5  -6  10       16.47       26.03      6.79 o
  -4  -6  10       35.18       34.39      4.79 o
  -3  -6  10        0.17       -0.09      2.72 o
  -2  -6  10        0.04       -3.95      2.64 o
  -1  -6  10       11.17       14.29      3.02 o
   0  -6  10       47.85       63.73      8.56 o
   1  -6  10       49.54       59.15      4.63 o
   2  -6  10        1.73       -2.71      8.15 o
   3  -6  10        0.17        0.86      3.18 o
   4  -6  10       39.28       33.11      7.58 o
   5  -6  10       18.05       19.74      5.15 o
  -7  -5  10       12.79        9.46      4.28 o
  -6  -5  10       65.60       52.23      5.48 o
  -5  -5  10       54.17       51.91      4.45 o
  -4  -5  10       47.88       57.89      7.51 o
  -3  -5  10       12.80       18.98      5.63 o
  -2  -5  10        9.76        7.12      2.12 o
  -1  -5  10       22.29       18.03      2.67 o
   0  -5  10        0.43       -1.23      2.65 o
   1  -5  10       31.94       37.76      3.85 o
   2  -5  10        0.03       -1.51      1.84 o
   3  -5  10        6.58        1.56      4.22 o
   4  -5  10       69.86       74.27      4.62 o
   5  -5  10       29.16       26.08      5.58 o
   6  -5  10        2.09        2.02      4.16 o
  -7  -4  10       15.68       11.93      4.79 o
  -6  -4  10        0.01        0.49      2.54 o
  -5  -4  10       64.41       64.45      6.93 o
  -4  -4  10        6.02        4.30      2.63 o
  -3  -4  10      123.28      136.01      5.26 o
  -2  -4  10        3.24        1.50      2.52 o
  -1  -4  10       12.46        9.46      1.78 o
   0  -4  10       79.90       75.38      3.69 o
   1  -4  10       20.86       12.85      1.94 o
   2  -4  10      103.00      103.78      5.07 o
   3  -4  10       50.35       50.22      5.33 o
   4  -4  10      191.64      200.94      7.59 o
   5  -4  10       61.51       57.09      6.20 o
   6  -4  10        0.00        0.07      3.08 o
   7  -4  10       24.97       25.60      6.42 o
  -8  -3  10        5.02        3.28      7.03 o
  -7  -3  10       17.32       12.83      4.37 o
  -6  -3  10        0.25        3.45      3.02 o
  -5  -3  10       27.44       24.19      4.77 o
  -4  -3  10       14.89       12.80      2.74 o
  -3  -3  10      168.60      182.86      6.39 o
  -2  -3  10       95.32      101.83      3.84 o
  -1  -3  10       72.49       63.26      3.76 o
   0  -3  10      347.37      384.19      8.07 o
   1  -3  10        2.23        5.16      1.39 o
   2  -3  10      185.26      200.43      5.87 o
   3  -3  10        0.00       -1.79      2.45 o
   4  -3  10       19.24       21.45      2.30 o
   5  -3  10       15.82       13.90      3.33 o
   6  -3  10        5.85        8.88      2.71 o
   7  -3  10        0.26       -1.07      5.05 o
  -8  -2  10        5.86       -8.90      8.20 o
  -7  -2  10       30.17       28.47      5.13 o
  -6  -2  10        7.75        1.54      2.31 o
  -5  -2  10       14.26       14.29      2.12 o
  -4  -2  10       66.35       59.34      3.30 o
  -3  -2  10      622.06      659.89     15.05 o
  -2  -2  10      162.95      159.25      4.07 o
  -1  -2  10        1.11        1.31      1.27 o
   0  -2  10      137.85      137.23      4.42 o
   1  -2  10       16.50       19.73      1.73 o
   2  -2  10        0.46        1.48      1.55 o
   3  -2  10        0.07        2.74      1.25 o
   4  -2  10       75.22       73.44      3.27 o
   5  -2  10       44.36       47.82      3.23 o
   6  -2  10        8.56        6.36      2.59 o
   7  -2  10       11.79        9.84      4.45 o
   8  -2  10        7.40       -7.73     11.01 o
  -8  -1  10       28.58       29.28     12.18 o
  -7  -1  10       34.45       31.74      6.32 o
  -6  -1  10       77.46       82.14      5.50 o
  -5  -1  10       10.17       12.73      2.30 o
  -4  -1  10       43.33       41.65      3.25 o
  -3  -1  10      113.61      104.70      4.51 o
  -2  -1  10     2258.96     2507.12     38.21 o
  -1  -1  10      531.01      517.88      9.65 o
   0  -1  10       41.84       41.97      1.76 o
   1  -1  10        3.02        4.50      0.86 o
   2  -1  10       13.03       19.88      2.77 o
   3  -1  10      339.92      368.14      8.16 o
   4  -1  10       34.41       29.11      1.90 o
   5  -1  10       35.36       32.98      2.31 o
   6  -1  10        0.43        3.55      3.14 o
   7  -1  10        0.02        0.74      3.07 o
   8  -1  10       55.74       61.89      7.97 o
  -8   0  10       23.59       15.93      7.03 o
  -7   0  10       33.15       37.48      7.03 o
  -6   0  10      105.11      104.11      5.40 o
  -5   0  10       12.61       11.12      2.17 o
  -4   0  10      650.25      640.87     12.78 o
  -3   0  10       19.39       16.50      1.40 o
  -2   0  10      148.89      152.55      5.30 o
  -1   0  10       83.98       89.64      2.94 o
   0   0  10       67.09       67.31      1.90 o
   1   0  10      193.72      208.04      4.56 o
   2   0  10       67.61       71.85      2.30 o
   3   0  10       38.60       42.85      3.33 o
   4   0  10       51.72       51.06      2.44 o
   5   0  10       32.34       33.13      2.86 o
   6   0  10       38.48       37.75      5.61 o
   7   0  10        0.52        2.50      4.07 o
   8   0  10        6.39        7.50      4.33 o
  -7   1  10       42.53       45.22      8.67 o
  -6   1  10       10.61        8.91      7.26 o
  -5   1  10      143.98      143.46      5.51 o
  -4   1  10       83.31       81.96      4.77 o
  -3   1  10      160.62      159.07      5.33 o
  -2   1  10       30.16       32.48      2.45 o
  -1   1  10       20.89       20.70      2.36 o
   0   1  10       75.03       77.92      5.27 o
   1   1  10      109.27      114.23      4.43 o
   2   1  10        0.01       -0.54      1.86 o
   3   1  10      236.26      237.72      4.43 o
   4   1  10       20.61       20.12      1.49 o
   5   1  10       64.16       53.81      2.95 o
   6   1  10      150.77      162.21     10.67 o
   7   1  10       12.20       13.68      4.18 o
   8   1  10        0.36        0.73      4.44 o
  -7   2  10      127.99      146.42     12.18 o
  -6   2  10       67.93       83.17      8.67 o
  -5   2  10      239.28      263.56     13.82 o
  -4   2  10      260.36      255.18      5.88 o
  -3   2  10       76.86       73.79      3.32 o
  -2   2  10       47.17       36.91      2.36 o
  -1   2  10       84.65       90.40      3.76 o
   0   2  10      109.44      103.00      8.65 o
   1   2  10       17.14       13.52      2.44 o
   2   2  10       68.68       73.02      9.87 o
   3   2  10      366.80      369.14     11.46 o
   4   2  10      724.06      746.44     12.02 o
   5   2  10      177.64      197.11     10.55 o
   6   2  10      170.44      156.68      4.79 o
   7   2  10       25.22       25.16      4.04 o
   8   2  10        1.34        0.38      7.03 o
  -7   3  10        3.42        1.64      9.14 o
  -6   3  10        5.98       16.63      6.79 o
  -5   3  10        1.66        4.45      4.69 o
  -4   3  10       60.05       59.75      4.50 o
  -3   3  10       70.51       70.26      2.86 o
  -2   3  10        0.49        0.28      1.53 o
  -1   3  10       92.09       83.92      4.47 o
   0   3  10      113.97      130.85      6.17 o
   1   3  10        2.85        2.00      2.90 o
   2   3  10       79.13       95.36      4.82 o
   3   3  10      388.12      384.13     14.93 o
   4   3  10      124.49      130.59      5.40 o
   5   3  10        4.50        5.46      1.16 o
   6   3  10       66.14       69.64      4.90 o
   7   3  10       35.97       31.60      5.74 o
   8   3  10        0.60        1.59      3.03 o
  -6   4  10       15.03       11.48      5.62 o
  -5   4  10        0.17        2.58      4.00 o
  -4   4  10      126.34      124.23     15.81 o
  -3   4  10       32.84       34.00      1.90 o
  -2   4  10       37.34       40.21      3.54 o
  -1   4  10        3.68        2.44      0.84 o
   0   4  10      152.43      154.22     12.77 o
   1   4  10        0.69        0.10      2.30 o
   2   4  10        3.96        0.60      2.90 o
   3   4  10       11.59       11.54      5.04 o
   4   4  10     2678.92     3054.96     54.83 o
   5   4  10        2.64        1.54      0.97 o
   6   4  10       18.22       15.46      2.30 o
   7   4  10       20.97       28.08      3.35 o
   8   4  10       39.72       35.17      5.09 o
  -6   5  10       14.84       16.17      7.50 o
  -5   5  10        0.30       -0.15      5.06 o
  -4   5  10       15.19       18.52      3.98 o
  -3   5  10        1.28        1.87      2.19 o
  -2   5  10        7.07        5.02      1.43 o
  -1   5  10       16.02       15.17      1.48 o
   0   5  10        7.76        2.79      1.97 o
   1   5  10      273.55      288.33     12.09 o
   2   5  10       64.45       57.63      8.67 o
   3   5  10       38.36       26.71      6.33 o
   4   5  10      273.76      317.94     10.90 o
   5   5  10       86.94       87.75      8.08 o
   6   5  10      151.50      168.45      8.36 o
   7   5  10        7.32        2.35      3.54 o
   8   5  10       16.14       17.55      5.27 o
  -5   6  10       39.00       39.21      5.70 o
  -4   6  10        0.07        2.89      4.20 o
  -3   6  10       94.05       87.22      7.14 o
  -2   6  10       23.40       15.47      2.49 o
  -1   6  10        5.77        5.60      1.09 o
   0   6  10        4.10        3.86      1.44 o
   1   6  10       78.72       75.20      7.73 o
   2   6  10        0.02       -1.17      4.92 o
   3   6  10       23.96       24.81      2.58 o
   4   6  10       46.05       37.22      5.97 o
   5   6  10       16.62        4.22      5.15 o
   6   6  10       52.67       65.01      8.43 o
   7   6  10       12.35       12.49      3.77 o
   8   6  10        1.56       -1.51      3.40 o
  -4   7  10        3.45        8.97      4.22 o
  -3   7  10        4.85        3.87      3.32 o
  -2   7  10        2.90        3.10      4.33 o
  -1   7  10        1.29        1.98      1.91 o
   0   7  10       78.60       77.06     10.66 o
   1   7  10        7.16        7.52      1.79 o
   2   7  10      248.22      278.36     12.43 o
   3   7  10        0.06        1.04      1.80 o
   4   7  10        2.22        2.40      2.21 o
   5   7  10        9.14        6.65      6.33 o
   6   7  10       36.29       40.40      4.67 o
   7   7  10        9.94       13.09      5.33 o
  -2   8  10       22.03       19.48      4.38 o
  -1   8  10       17.53       16.75      3.18 o
   0   8  10        0.47        0.08      3.40 o
   1   8  10        6.94        4.92      2.81 o
   2   8  10       36.20       26.78      9.37 o
   3   8  10        2.77        3.85      3.16 o
   4   8  10        0.19        5.62      5.15 o
   5   8  10        9.53        8.82      4.10 o
   6   8  10       65.15       64.89      6.07 o
  -1   9  10       21.62       17.57      7.26 o
   0   9  10        2.76        0.47      4.22 o
   1   9  10        0.85       -3.73      2.70 o
   2   9  10       36.82       32.44      8.08 o
   3   9  10       22.73       19.91      7.97 o
   4   9  10        5.81       17.22      4.03 o
  -2  -8  11       25.50        6.35     13.65 o
  -1  -8  11        9.97        7.53      5.47 o
   0  -8  11        0.21       -1.78      4.08 o
   1  -8  11       46.19       47.46     10.36 o
  -5  -7  11       40.84       34.61      5.01 o
  -4  -7  11        0.33        1.17      3.38 o
  -3  -7  11        0.00       -1.72      4.24 o
  -2  -7  11        0.08       -2.95      3.30 o
  -1  -7  11       66.23       93.38      8.35 o
   0  -7  11        0.16       -3.63      3.16 o
   1  -7  11        8.12        9.92      5.26 o
   2  -7  11        9.15        3.13      3.80 o
   3  -7  11        0.22        2.62      3.93 o
  -6  -6  11        5.94       -3.48      7.73 o
  -5  -6  11       38.92       25.57      4.78 o
  -4  -6  11        0.01       -0.92      4.51 o
  -3  -6  11        1.39        1.13      3.34 o
  -2  -6  11        0.99        1.70      2.32 o
  -1  -6  11       19.24       38.13      4.39 o
   0  -6  11        1.69        4.90      3.17 o
   1  -6  11       13.14       10.70      3.25 o
   2  -6  11        0.08        0.76      3.00 o
   3  -6  11       33.25       35.89      5.04 o
   4  -6  11       49.28       40.50      5.84 o
  -6  -5  11       70.88       71.18      7.53 o
  -5  -5  11       21.76       11.29      4.67 o
  -4  -5  11       22.99       22.49      7.34 o
  -3  -5  11        0.64       -4.01      2.83 o
  -2  -5  11       11.20       11.02      2.53 o
  -1  -5  11      429.50      474.11     14.91 o
   0  -5  11       65.36       65.95      8.75 o
   1  -5  11        0.79       -1.73      2.57 o
   2  -5  11        8.62        7.74      2.92 o
   3  -5  11        9.60        5.32      2.67 o
   4  -5  11        1.18        0.60      3.38 o
   5  -5  11        4.32        3.94      3.70 o
  -7  -4  11       28.01       33.83      5.91 o
  -6  -4  11       10.30        8.69     15.23 o
  -5  -4  11        9.40        5.85      3.07 o
  -4  -4  11        0.06        0.32      2.91 o
  -3  -4  11      126.02      143.96      5.80 o
  -2  -4  11        3.33        2.54      1.77 o
  -1  -4  11      180.61      173.17      6.36 o
   0  -4  11      283.88      331.13     11.04 o
   1  -4  11       13.38        8.19      3.09 o
   2  -4  11        2.99        6.66      2.25 o
   3  -4  11      162.86      159.40      5.66 o
   4  -4  11        4.08        9.18      2.85 o
   5  -4  11        3.12        6.15      8.20 o
   6  -4  11        0.17       -2.26      3.65 o
  -7  -3  11        3.98        5.64      4.80 o
  -6  -3  11        0.10       -2.89      3.77 o
  -5  -3  11        3.82        8.34      2.93 o
  -4  -3  11        0.52       -3.14      2.16 o
  -3  -3  11      131.40      144.74     12.30 o
  -2  -3  11       53.81       52.72      2.62 o
  -1  -3  11       12.94       15.32      3.36 o
   0  -3  11       79.84       68.42      3.86 o
   1  -3  11       66.20       65.35      4.52 o
   2  -3  11       15.53       20.71      2.07 o
   3  -3  11      168.28      212.33     11.02 o
   4  -3  11      216.31      220.57      7.15 o
   5  -3  11        2.67       -0.98      3.27 o
   6  -3  11        1.28        3.23      6.89 o
   7  -3  11        5.72        5.86      5.63 o
  -7  -2  11        1.66        0.30      5.74 o
  -6  -2  11        0.95        3.10      5.27 o
  -5  -2  11       13.86       11.10      2.75 o
  -4  -2  11       92.08       97.92      5.44 o
  -3  -2  11      412.62      399.25     14.83 o
  -2  -2  11        0.00        0.95      1.55 o
  -1  -2  11      129.65      126.87      3.77 o
   0  -2  11        3.63       -2.26      1.51 o
   1  -2  11        2.29        4.01      1.37 o
   2  -2  11       47.71       43.64      2.96 o
   3  -2  11      108.92      106.03      4.44 o
   4  -2  11       37.33       28.82      2.88 o
   5  -2  11       17.12       12.23      4.11 o
   6  -2  11       15.99       15.20      3.38 o
   7  -2  11        3.81        7.64      8.43 o
  -7  -1  11       29.27       37.44      6.79 o
  -6  -1  11        1.68       -0.62      3.47 o
  -5  -1  11       45.43       37.19      4.11 o
  -4  -1  11      127.27      121.01      4.72 o
  -3  -1  11       53.04       56.06      3.42 o
  -2  -1  11      241.34      262.30      5.79 o
  -1  -1  11       22.11       14.14      1.07 o
   0  -1  11       18.40       20.77      1.80 o
   1  -1  11      169.47      193.60      9.23 o
   2  -1  11      414.68      439.11     19.14 o
   3  -1  11        3.24        3.58      1.59 o
   4  -1  11        0.78        3.59      2.09 o
   5  -1  11       12.76       10.86      2.03 o
   6  -1  11       23.17       27.35      4.73 o
   7  -1  11        8.08        2.77      5.62 o
  -7   0  11       34.89       33.97      8.67 o
  -6   0  11        0.08        1.96      5.04 o
  -5   0  11       64.65       64.71      5.05 o
  -4   0  11        0.10       -0.42      1.55 o
  -3   0  11       87.97       85.82      2.98 o
  -2   0  11       70.43       63.84      4.23 o
  -1   0  11       67.34       62.96      5.67 o
   0   0  11      269.43      264.69     10.48 o
   1   0  11        2.77        3.41      0.69 o
   2   0  11      221.33      209.65      6.78 o
   3   0  11        5.74        5.76      1.69 o
   4   0  11        6.61        6.12      1.66 o
   5   0  11      127.66      111.65      5.52 o
   6   0  11        0.03       -2.70      2.24 o
   7   0  11       14.74       12.84      7.85 o
   8   0  11        7.80        5.94      3.80 o
  -7   1  11        1.69        7.03      5.15 o
  -6   1  11       22.23       23.19      6.09 o
  -5   1  11        0.59       -0.49      2.20 o
  -4   1  11        8.50        4.70      1.97 o
  -3   1  11       13.63       14.06      1.69 o
  -2   1  11       21.99       21.35      2.06 o
  -1   1  11      247.23      235.94     20.10 o
   0   1  11       17.44       16.81      2.62 o
   1   1  11       19.74       13.32      2.83 o
   2   1  11        2.69       -1.81      4.76 o
   3   1  11       34.77       35.18      2.29 o
   4   1  11      101.89       88.47      6.01 o
   5   1  11       32.10       26.68      3.72 o
   6   1  11      151.32      124.26      5.82 o
   7   1  11       34.80       45.04      5.84 o
   8   1  11        5.74        4.99     12.07 o
  -6   2  11       27.16       16.17      4.92 o
  -5   2  11      186.51      190.70     14.06 o
  -4   2  11       51.15       43.39      3.48 o
  -3   2  11      174.30      174.06      5.53 o
  -2   2  11       55.08       46.36      1.79 o
  -1   2  11        8.33       16.94      4.88 o
   0   2  11      290.05      289.71     18.48 o
   1   2  11      187.05      185.95      8.41 o
   2   2  11      265.40      288.83     13.79 o
   3   2  11       21.09       19.54      3.47 o
   4   2  11      134.31      141.38      4.26 o
   5   2  11        0.81       -0.83      1.37 o
   6   2  11       37.68       30.31      3.22 o
   7   2  11       17.78        8.09      4.11 o
   8   2  11       13.14       16.56      4.57 o
  -6   3  11       16.28       27.64      7.26 o
  -5   3  11        5.57        3.98      6.09 o
  -4   3  11       14.93       15.93      3.26 o
  -3   3  11       36.01       37.99      2.93 o
  -2   3  11        1.34       -0.48      1.10 o
  -1   3  11      378.35      373.84     13.21 o
   0   3  11        3.51        2.59      2.48 o
   1   3  11       25.54       26.19      8.32 o
   2   3  11       27.08       37.72      5.86 o
   3   3  11       33.99       52.68      4.89 o
   4   3  11       50.92       47.75      5.23 o
   5   3  11       51.66       47.05      3.13 o
   6   3  11        0.01       -0.18      3.33 o
   7   3  11        0.10        2.15      3.06 o
   8   3  11       28.40       26.11      5.46 o
  -5   4  11        0.38       -4.95      3.30 o
  -4   4  11       20.08       22.25      4.07 o
  -3   4  11        2.86        4.42      2.43 o
  -2   4  11      123.75      122.89      8.89 o
  -1   4  11       14.01       13.00      7.21 o
   0   4  11        7.57        8.79      3.28 o
   1   4  11       21.30       13.15      4.04 o
   2   4  11       78.35       74.04      5.94 o
   3   4  11      105.87      104.22     16.87 o
   4   4  11      189.90      217.50     10.23 o
   5   4  11       12.59       15.76      4.78 o
   6   4  11       15.63       16.54      2.47 o
   7   4  11        0.05       -2.39      3.12 o
   8   4  11       20.87       28.31      5.06 o
  -5   5  11        0.70        2.83      3.52 o
  -4   5  11        5.40        9.99      2.94 o
  -3   5  11       16.39       19.66      3.40 o
  -2   5  11       91.56       98.63      8.76 o
  -1   5  11       94.58      108.92      6.30 o
   1   5  11        0.00        2.46      6.44 o
   2   5  11       24.14       24.04      4.84 o
   3   5  11      208.45      237.26     10.75 o
   4   5  11       31.05       24.35      7.73 o
   5   5  11       18.81       19.39      4.89 o
   6   5  11       15.92       13.11      2.57 o
   7   5  11       19.07       16.35      5.06 o
  -4   6  11       33.47       30.01      4.85 o
  -3   6  11      471.38      538.65     22.07 o
  -2   6  11      128.30      128.29      7.32 o
  -1   6  11       46.14       50.54      2.91 o
   0   6  11        0.24        3.28      3.47 o
   1   6  11        1.35        2.34      5.27 o
   2   6  11       46.27       45.52      4.96 o
   3   6  11       14.33       16.40      6.33 o
   4   6  11        4.30        0.47      7.03 o
   5   6  11       57.74       73.80     10.07 o
   6   6  11       10.14        7.60      2.81 o
   7   6  11        7.13        1.56      4.40 o
  -3   7  11      149.93      134.11      9.04 o
  -2   7  11      169.45      173.43     36.90 o
  -1   7  11        2.90        5.88      4.69 o
   0   7  11        5.09        3.05      2.43 o
   1   7  11        6.98        6.79      5.62 o
   2   7  11       60.35       66.77      8.20 o
   3   7  11       46.19       41.00      6.56 o
   4   7  11        1.88        4.22      5.15 o
   5   7  11        7.06        7.97      6.79 o
   6   7  11       29.62       30.30      4.22 o
  -1   8  11       12.14       11.62      3.40 o
   0   8  11        0.37       -0.67      2.70 o
   1   8  11       26.76       15.46      5.15 o
   2   8  11       57.39       46.15      8.43 o
   3   8  11        2.16        6.33      7.03 o
   4   8  11       53.82       51.54      8.43 o
   5   8  11       47.39       46.15      7.97 o
   2   9  11        1.10       -1.64      4.92 o
  -3  -7  12       26.97       35.58      7.58 o
  -2  -7  12        4.50        3.28      6.33 o
  -1  -7  12       16.28        5.65      6.01 o
   0  -7  12      114.72      116.65     24.13 o
   1  -7  12       28.76       19.33      7.09 o
  -4  -6  12       74.14       89.88     36.66 o
  -3  -6  12       33.87       31.36      5.27 o
  -2  -6  12        9.01        9.91      4.63 o
  -1  -6  12        8.03       17.67      5.84 o
   0  -6  12        6.89       11.01      9.84 o
   1  -6  12       11.17       12.11      3.88 o
   2  -6  12       18.36       13.54      4.92 o
   3  -6  12       12.72       11.05      5.05 o
  -5  -5  12       21.84       12.90      5.04 o
  -4  -5  12        0.05        8.43      4.31 o
  -3  -5  12        0.35       -1.61      3.99 o
  -2  -5  12        1.32        0.33      2.21 o
  -1  -5  12      149.79      144.49     11.33 o
   0  -5  12       11.44       10.46      2.72 o
   1  -5  12        3.63        4.77      2.79 o
   2  -5  12       24.55       27.59      5.74 o
   3  -5  12        7.63        4.84      3.77 o
   4  -5  12       37.47       40.81     11.01 o
  -6  -4  12       42.18       45.44      6.07 o
  -5  -4  12       32.32       31.24      5.84 o
  -4  -4  12        5.70        6.47      3.32 o
  -3  -4  12       29.81       26.69      7.62 o
  -2  -4  12       16.10       17.03      4.68 o
  -1  -4  12       28.12       31.31      3.66 o
   0  -4  12       35.99       34.32      3.01 o
   1  -4  12       26.95       48.37     12.30 o
   2  -4  12        0.11       -0.02      2.72 o
   3  -4  12      175.53      174.77     18.04 o
   4  -4  12      109.04      114.75      7.70 o
   5  -4  12        0.98        0.79      3.72 o
  -6  -3  12       13.82       15.93      5.91 o
  -5  -3  12       12.12       19.35      5.27 o
  -4  -3  12        1.29       -0.57      6.79 o
  -3  -3  12       43.81       40.56      4.82 o
  -2  -3  12       32.40       28.70      2.96 o
  -1  -3  12        0.19       -5.71      3.81 o
   0  -3  12       22.23       11.37      3.11 o
   1  -3  12        3.52        3.59      4.40 o
   2  -3  12      139.93      158.80      5.78 o
   3  -3  12      194.00      199.01     10.63 o
   4  -3  12      243.22      252.18     12.82 o
   5  -3  12       18.47       18.53      3.65 o
   6  -3  12        0.33       -2.05      4.20 o
  -6  -2  12        8.88       11.21      3.97 o
  -5  -2  12       59.80       73.68     21.55 o
  -4  -2  12      122.35      116.59      7.73 o
  -3  -2  12        9.83        6.12      2.35 o
  -2  -2  12       60.35       67.39      3.34 o
  -1  -2  12       58.87       51.67      3.01 o
   0  -2  12       26.71       16.40      1.92 o
   1  -2  12       21.03       20.30      2.78 o
   2  -2  12       79.07       69.58      3.49 o
   3  -2  12       21.21       20.47      5.88 o
   4  -2  12       23.08       19.53      4.56 o
   5  -2  12       59.25       63.27      5.36 o
   6  -2  12       16.62        8.67      3.59 o
  -6  -1  12        5.74        5.36      4.80 o
  -5  -1  12        3.70        3.65      2.69 o
  -4  -1  12       94.02       70.47      8.18 o
  -3  -1  12      185.35      206.05      7.55 o
  -2  -1  12        8.80        5.36      1.44 o
  -1  -1  12        0.21        1.65      1.19 o
   0  -1  12      172.18      152.54      7.47 o
   1  -1  12      171.86      177.82      8.42 o
   2  -1  12      134.34      139.83      4.97 o
   3  -1  12       36.47       41.04      3.10 o
   4  -1  12       12.00        5.67      4.53 o
   5  -1  12        0.04        0.24      2.66 o
   6  -1  12       22.39       26.83     12.30 o
   7  -1  12       72.50       38.89     16.40 o
  -6   0  12        7.17        3.14      2.97 o
  -5   0  12        3.13        5.42      2.81 o
  -4   0  12       48.88       44.44     13.73 o
  -3   0  12       27.44       26.80      2.33 o
  -2   0  12       34.49       34.45      2.20 o
  -1   0  12      361.21      387.39      9.56 o
   0   0  12        6.13       -1.41      4.22 o
   1   0  12      199.71      226.55     14.06 o
   2   0  12       61.69       62.05      2.18 o
   3   0  12        8.57        5.37      1.16 o
   4   0  12       20.84       21.92      4.97 o
   5   0  12       55.99       53.44      9.49 o
   6   0  12       16.04       16.40     14.99 o
   7   0  12        8.28       14.30      4.73 o
  -6   1  12       37.07       31.16      7.26 o
  -5   1  12      183.02      166.19     12.18 o
  -4   1  12        0.09       -1.98      3.16 o
  -3   1  12      106.45      113.31      4.58 o
  -2   1  12        6.24        5.37      0.94 o
  -1   1  12        3.92        3.60      3.77 o
   0   1  12      133.39      123.34      7.09 o
   1   1  12      102.36       89.95      9.06 o
   2   1  12       12.15       17.49      3.29 o
   3   1  12        2.97        1.02      2.56 o
   4   1  12      136.11      146.43      8.85 o
   5   1  12       14.43        8.02      3.04 o
   6   1  12      329.84      362.13     13.33 o
   7   1  12        8.53        0.71      5.96 o
  -6   2  12       34.45       31.63      6.79 o
  -5   2  12       14.47       15.23      4.45 o
  -4   2  12       11.60        5.90      6.21 o
  -3   2  12       26.71       19.94      2.44 o
  -2   2  12       28.86       20.17      1.52 o
  -1   2  12       90.61       98.97      6.38 o
   0   2  12       64.65       66.64      6.01 o
   1   2  12       58.64       62.04      5.97 o
   2   2  12       24.68       29.29      7.50 o
   3   2  12       22.14       17.95      7.73 o
   4   2  12        0.05        0.28      4.10 o
   5   2  12       14.62       19.60      2.54 o
   6   2  12       27.18       33.22      3.86 o
   7   2  12        2.49        7.80      3.33 o
  -5   3  12        1.66        5.15      4.22 o
  -4   3  12       29.52       26.40      3.73 o
  -3   3  12        6.84        8.28      2.83 o
  -2   3  12        0.21        4.31      3.37 o
  -1   3  12      391.12      400.85     23.19 o
   0   3  12      102.27      120.72     10.43 o
   1   3  12       13.79       10.41      4.10 o
   2   3  12        0.03        2.81      3.98 o
   3   3  12        6.63        4.15      3.26 o
   4   3  12      153.76      152.98     13.12 o
   5   3  12        2.35        6.21      4.33 o
   6   3  12       69.06       66.66      4.56 o
   7   3  12       17.68       11.36      3.39 o
  -5   4  12        0.86        1.41      4.92 o
  -4   4  12        3.44        2.44      3.18 o
  -3   4  12       23.79       21.39      3.16 o
  -2   4  12        1.74        1.97      3.63 o
  -1   4  12       56.42       42.83      5.96 o
   0   4  12      209.26      234.00     15.35 o
   1   4  12       16.97       10.02      3.75 o
   2   4  12        5.70       -1.78      5.39 o
   3   4  12      216.09      240.79     12.35 o
   4   4  12       17.08       25.69     10.43 o
   5   4  12        7.83        4.19      5.12 o
   6   4  12        0.09       -3.46      3.77 o
   7   4  12       18.91       17.53      4.07 o
  -4   5  12       64.10       65.41      6.64 o
  -3   5  12      119.73      123.93      9.14 o
  -1   5  12      424.48      474.65     19.91 o
   0   5  12       21.47       13.35      4.42 o
   1   5  12       43.28       37.85      5.53 o
   2   5  12        3.27       -3.92     15.46 o
   3   5  12       17.25       17.64      6.91 o
   4   5  12       84.74       83.22      9.37 o
   5   5  12        0.16       -1.53      5.62 o
   6   5  12       18.85       18.74      7.50 o
   7   5  12        0.79       -0.11      2.60 o
  -3   6  12      233.79      232.10     11.60 o
  -2   6  12        9.85        9.37      6.33 o
  -1   6  12        0.05        3.75      7.97 o
   0   6  12       35.53       36.01      6.09 o
   1   6  12       48.36       50.53      6.35 o
   2   6  12        1.07       -3.94      3.39 o
   3   6  12       52.30       48.73      5.73 o
   4   6  12       16.37       23.34      6.44 o
   5   6  12       24.60       19.65     11.95 o
   6   6  12        0.55       -1.22      6.01 o
  -2   7  12       74.66       90.43     10.54 o
  -1   7  12      190.04      234.98     18.74 o
   0   7  12       25.91       16.17      7.03 o
   1   7  12      105.83      104.72      8.32 o
   2   7  12      103.58       82.85     11.71 o
   3   7  12        1.47        1.22      5.46 o
   4   7  12       19.97       22.02      6.09 o
   5   7  12        0.06      -12.65      8.43 o
   0   8  12       15.60       14.29      7.73 o
   2   8  12        9.78       -1.87      6.56 o
   3   8  12       37.36       32.33      8.43 o
  -3  -6  13       11.83       19.06      4.77 o
  -2  -6  13        6.69       11.64      5.96 o
  -1  -6  13        0.39       -2.13      3.71 o
   0  -6  13        0.03        7.51      4.78 o
   1  -6  13       10.12        7.26      9.37 o
   2  -6  13       34.63       28.44      5.86 o
  -4  -5  13       34.05       41.92      6.45 o
  -3  -5  13       29.12       27.76      5.15 o
  -2  -5  13        1.01       -2.87      3.97 o
  -1  -5  13        3.57       -0.45      5.03 o
   0  -5  13       16.14       18.96      7.85 o
   1  -5  13        0.08       -2.00      4.67 o
   2  -5  13        4.83        4.92      5.14 o
   3  -5  13       84.17      108.90     10.89 o
  -5  -4  13        1.98       -5.49      5.39 o
  -4  -4  13       39.20       40.54      5.17 o
  -3  -4  13       86.48      110.15      7.87 o
  -2  -4  13        0.05        5.11      4.63 o
  -1  -4  13       44.92       53.46      5.32 o
   0  -4  13        0.01        7.50      5.27 o
   1  -4  13        0.18       -2.11      5.39 o
   2  -4  13        3.44       -6.28      5.64 o
   3  -4  13      337.74      411.36     20.52 o
   4  -4  13       45.70       39.80      5.86 o
  -5  -3  13       15.26       21.19      5.74 o
  -4  -3  13       63.74       62.10      5.89 o
  -3  -3  13        0.96       -3.96      7.97 o
  -2  -3  13        3.45       -2.71      6.68 o
  -1  -3  13       22.89       20.15      3.75 o
   0  -3  13       10.41        9.97      3.33 o
   1  -3  13       31.01       28.13      4.11 o
   2  -3  13        0.19        0.16      3.30 o
   3  -3  13        0.77        6.60      3.42 o
   4  -3  13      171.38      162.79     10.57 o
   5  -3  13       38.15       41.71      5.08 o
  -5  -2  13       54.44       59.80      5.63 o
  -4  -2  13      213.14      187.49     10.19 o
  -3  -2  13      520.37      552.85     19.78 o
  -2  -2  13       49.80       44.05      4.20 o
  -1  -2  13        5.01        4.98      2.08 o
   0  -2  13       51.11       45.03      3.33 o
   1  -2  13       31.15       39.70      3.00 o
   2  -2  13       25.29       23.68      4.52 o
   3  -2  13      134.49      153.79     23.31 o
   4  -2  13       28.40       28.29      3.92 o
   5  -2  13        0.10        3.99      2.77 o
   6  -2  13        0.00       -0.46      4.29 o
  -5  -1  13       11.38       12.42      5.15 o
  -4  -1  13      163.12      128.11      8.28 o
  -3  -1  13      764.00      790.45     26.84 o
  -2  -1  13       12.12       10.03      2.31 o
  -1  -1  13       22.25       18.04      2.68 o
   0  -1  13       10.52       13.14      1.45 o
   1  -1  13       52.77       54.46      2.43 o
   2  -1  13       15.02       18.00      1.72 o
   3  -1  13       31.99       27.80      8.67 o
   4  -1  13       77.63       90.98     12.42 o
   5  -1  13        0.23       -4.09      4.10 o
   6  -1  13        0.82       -1.87      7.97 o
  -5   0  13        8.78        9.75      5.97 o
  -4   0  13        8.30       10.07      4.22 o
  -3   0  13        0.05       -1.41      5.15 o
  -2   0  13        4.00        4.25      6.33 o
  -1   0  13       26.15       30.45      7.85 o
   0   0  13        0.88        0.70      3.98 o
   1   0  13      109.06      133.30     11.48 o
   2   0  13        0.42        6.39      3.47 o
   3   0  13        4.03        1.96      1.15 o
   4   0  13        0.02        7.09      4.54 o
   5   0  13        7.93        7.21     10.19 o
   6   0  13        2.40        4.00      2.72 o
  -5   1  13       88.87       89.03      7.97 o
  -4   1  13        0.28        0.56      2.55 o
  -3   1  13        4.92       13.35      2.49 o
  -2   1  13        3.32        1.20      2.46 o
  -1   1  13       67.04       79.39      5.79 o
   0   1  13      171.00      155.17      7.85 o
   1   1  13       97.93      107.50      9.01 o
   2   1  13       68.39       68.54      5.45 o
   3   1  13        9.09        8.68      4.55 o
   4   1  13       68.95       68.60      6.29 o
   5   1  13        1.80       -1.76      6.71 o
   6   1  13       27.16       34.71      4.46 o
  -5   2  13       41.85       31.39      5.39 o
  -4   2  13        0.06        0.00      3.28 o
  -3   2  13        6.51        3.80      1.77 o
  -2   2  13        5.68        3.20      3.63 o
  -1   2  13       47.86       55.33      5.23 o
   0   2  13       44.27       43.43     16.05 o
   1   2  13       15.47       12.36      6.79 o
   2   2  13        0.48       -1.59      4.94 o
   3   2  13        1.41        2.71      3.66 o
   4   2  13        0.03       -4.22      7.03 o
   5   2  13        0.05        1.17      5.87 o
   6   2  13        2.79        1.57      3.08 o
  -4   3  13        0.02       -5.15      3.75 o
  -3   3  13        4.66        1.79      2.81 o
  -2   3  13      152.40      160.39      9.28 o
  -1   3  13      193.97      225.30     11.13 o
   0   3  13       64.77       65.85      8.90 o
   1   3  13       85.46       89.01      6.40 o
   2   3  13        9.58        8.57      3.63 o
   3   3  13      261.69      296.83     26.82 o
   4   3  13       31.77       33.98      9.84 o
   5   3  13        1.27       -3.02      4.94 o
   6   3  13       70.76       77.63      7.87 o
  -4   4  13        3.88        0.34      3.16 o
  -3   4  13       22.45       32.80     10.31 o
  -2   4  13       17.62       12.65      9.37 o
  -1   4  13      256.38      310.16     24.83 o
   0   4  13      224.71      225.25     11.71 o
   1   4  13       57.44       63.44      7.03 o
   2   4  13       47.21       58.47      6.27 o
   3   4  13      374.22      379.64     15.80 o
   4   4  13       70.25       46.87      6.04 o
   5   4  13      109.78      126.70      9.92 o
   6   4  13        0.67      -11.42      7.61 o
  -3   5  13       15.58       11.71      7.26 o
  -2   5  13       16.63        7.73      6.33 o
  -1   5  13        9.12       11.41      4.67 o
   0   5  13       91.74       86.43     21.79 o
   1   5  13        3.78        2.71      4.46 o
   2   5  13       15.64       14.32      4.46 o
   3   5  13       82.95       77.40      7.63 o
   4   5  13      113.45      101.86     10.02 o
   5   5  13       32.94       28.66      6.53 o
   6   5  13       39.18       47.32      9.07 o
  -2   6  13        0.35       11.01      7.50 o
  -1   6  13      118.87      100.04     12.65 o
   0   6  13       44.17       52.95      7.03 o
   1   6  13       55.52       50.63      8.20 o
   2   6  13       14.62       13.41     12.89 o
   3   6  13        0.55       -2.44      5.20 o
   4   6  13        1.38        3.54      5.39 o
   5   6  13        0.44        2.40      5.28 o
   0   7  13        2.49        5.62     11.01 o
   1   7  13       13.03       13.12      5.37 o
   2   7  13        1.91        2.58      7.26 o
   3   7  13        1.50       -3.90      4.45 o
  -2  -5  14       94.47       76.54      7.99 o
  -1  -5  14       35.10       27.34      5.11 o
   0  -5  14        4.62        2.39      3.90 o
   1  -5  14        4.76       -3.35      4.37 o
  -3  -4  14        4.95        9.01      8.55 o
  -2  -4  14       48.23       50.77      6.53 o
  -1  -4  14       24.68       19.27      4.48 o
   0  -4  14       10.07       15.30      5.84 o
   1  -4  14       28.55       33.57     13.35 o
   2  -4  14      107.88      113.39     11.95 o
   3  -4  14       49.11       50.06      5.50 o
  -4  -3  14       10.66        1.33      3.98 o
  -3  -3  14       30.55       27.26      4.46 o
  -2  -3  14        6.78       11.15      3.87 o
  -1  -3  14        3.92       -7.26      8.20 o
   0  -3  14        2.85       -0.16      5.86 o
   1  -3  14       39.28       35.70      4.49 o
   2  -3  14        4.10        1.12      3.72 o
   3  -3  14      141.91      139.68      9.84 o
   4  -3  14       10.94       19.01      4.64 o
  -4  -2  14       76.26       59.89     13.71 o
  -3  -2  14       22.72       11.91      3.97 o
  -2  -2  14       39.94       43.65      4.43 o
  -1  -2  14        0.32       -0.07      5.04 o
   0  -2  14       12.75        3.28      8.20 o
   1  -2  14        0.87        0.11      2.34 o
   2  -2  14        0.09        0.52      2.58 o
   3  -2  14       23.89       23.83      5.29 o
   4  -2  14        9.48        9.58      3.21 o
   5  -2  14        4.64        5.61      5.63 o
  -4  -1  14       31.44       26.13      7.97 o
  -3  -1  14       72.71       74.48      9.37 o
  -2  -1  14       20.37       31.43      3.68 o
  -1  -1  14       15.33        7.09      2.69 o
   0  -1  14       46.18       40.08      3.52 o
   1  -1  14       99.61       65.25      4.40 o
   2  -1  14       17.33       18.09      2.55 o
   3  -1  14       13.80        8.88      3.21 o
   4  -1  14        0.62       -1.03      3.45 o
   5  -1  14       11.68       12.41      4.58 o
  -4   0  14        1.01       -5.01      6.79 o
  -3   0  14        0.04        0.54      2.58 o
  -2   0  14       18.25       15.01      3.63 o
  -1   0  14        3.54        7.97      6.09 o
   0   0  14       33.12       39.83      8.20 o
   1   0  14      138.08      111.57     14.99 o
   2   0  14        0.63       -2.22      4.75 o
   3   0  14       70.88       50.82      6.97 o
   4   0  14        0.36        3.55      4.63 o
   5   0  14       24.75       22.65      6.21 o
  -4   1  14        1.17        0.49      6.91 o
  -3   1  14        0.33        0.42      5.31 o
  -2   1  14        7.57       10.23      5.12 o
  -1   1  14       20.38       25.67      4.97 o
   0   1  14       16.12       19.40      3.97 o
   1   1  14       28.95       30.63      4.17 o
   2   1  14       24.30       29.25      4.98 o
   3   1  14        1.51       -0.04      4.94 o
   4   1  14       84.54       91.09      8.78 o
   5   1  14       55.37       57.53      7.03 o
  -2   2  14        3.50        7.26      5.86 o
  -1   2  14        1.29        3.44      3.25 o
   0   2  14       63.71       56.53     18.98 o
   1   2  14       12.68        8.69      7.85 o
   2   2  14        0.31        3.78      3.88 o
   3   2  14       13.00       14.24      5.28 o
   4   2  14        0.01       -3.85     12.89 o
   5   2  14       10.32        9.01      5.05 o
  -3   3  14        3.44      -10.07     10.31 o
  -2   3  14        9.30        8.67      5.86 o
  -1   3  14       42.39       42.54      5.18 o
   0   3  14        0.43        2.60      6.21 o
   1   3  14        7.57        5.72      4.55 o
   2   3  14       30.16       33.46      5.57 o
   3   3  14      171.59      190.40     11.60 o
   4   3  14       98.23       98.44     14.06 o
   5   3  14       24.39       20.18      5.37 o
  -3   4  14        1.89       -9.14     12.65 o
  -2   4  14       26.12       28.58      7.73 o
  -1   4  14       68.70       70.74      6.93 o
   0   4  14        4.27        0.62      4.72 o
   1   4  14       10.54       20.45      4.73 o
   2   4  14      103.81      122.00     14.99 o
   3   4  14      259.28      258.86     14.67 o
   4   4  14        7.72        6.44      4.47 o
   5   4  14       18.01       21.88      5.55 o
  -1   5  14        1.32        3.75     10.78 o
   0   5  14       23.09       18.08      6.33 o
   1   5  14       16.48       16.61     10.07 o
   2   5  14        0.26        0.92      5.39 o
   3   5  14        9.13        9.13      4.67 o
   4   5  14        7.29        6.11      5.93 o
   0   6  14       70.63       68.18     10.78 o
   1   6  14        1.89        2.58      7.20 o
   2   6  14        0.16        1.79      6.09 o
   3   6  14       26.85       16.84      5.70 o
  -2  -3  15        0.39       -0.12      4.57 o
  -1  -3  15        2.50        4.11      3.40 o
   0  -3  15        1.57        2.13      6.44 o
   1  -3  15       29.37       22.19      4.64 o
   2  -3  15      106.33       92.05     14.06 o
  -3  -2  15       10.55        0.58      8.08 o
  -2  -2  15        3.09       -0.81      5.39 o
  -1  -2  15       48.19       64.90     12.18 o
   0  -2  15        1.78        5.79      2.69 o
   1  -2  15       26.21       16.52      3.39 o
   2  -2  15        1.08        4.59      2.76 o
   3  -2  15        4.16       -2.20      6.09 o
  -3  -1  15        5.79        5.48      3.98 o
  -2  -1  15        0.69        1.41      2.01 o
  -1  -1  15        0.72       -2.81      6.79 o
   0  -1  15        4.45       -5.15     10.54 o
   1  -1  15      150.40      124.40     14.29 o
   2  -1  15        0.75       -0.80      6.09 o
   3  -1  15       39.57        9.39     23.08 o
   4  -1  15       12.34       12.46      6.84 o
  -3   0  15        8.71        3.05      7.26 o
  -2   0  15        1.08        6.33     13.35 o
  -1   0  15        6.45       -5.62      6.56 o
   0   0  15        4.94        9.11      6.44 o
   1   0  15        0.17       -3.77      7.94 o
   2   0  15       31.96       26.19      6.23 o
   3   0  15        8.60        6.54      6.13 o
   4   0  15        1.59      -15.70     11.95 o
  -3   1  15        7.26       27.64      7.26 o
  -2   1  15        5.51        7.55      4.43 o
  -1   1  15        1.37        3.74      4.42 o
   0   1  15        0.79       -1.24      4.40 o
   1   1  15       24.30       22.99      7.03 o
   2   1  15        4.19       13.12      9.37 o
   3   1  15       29.95       40.76      7.73 o
   4   1  15        3.78        0.00      7.26 o
  -2   2  15        9.23        6.09      7.97 o
  -1   2  15        0.60        0.70      7.26 o
   0   2  15       26.27       24.17      5.89 o
   1   2  15        2.43       -1.67      4.25 o
   2   2  15       66.18       57.85      7.45 o
   3   2  15        5.37        0.47      7.97 o
   4   2  15        3.72        5.83      5.37 o
  -2   3  15       35.42       30.69      9.84 o
  -1   3  15       47.69       47.28      7.15 o
   0   3  15        9.15       10.07      6.45 o
   1   3  15        2.68       -0.52      6.08 o
   2   3  15        1.03        0.26      8.60 o
   3   3  15       14.04        7.26      9.37 o
   4   3  15        3.73        0.61      9.77 o
  -1   4  15       17.35       15.93      8.20 o
   0   4  15       37.89       32.73      6.86 o
   1   4  15       25.81       13.92     14.88 o
   2   4  15        4.86        5.29      5.46 o
   3   4  15        0.28       -9.02      9.37 o
   0  -1  16       91.97       96.76     12.18 o
   0   0  16       21.79       20.38      8.20 o
   1   0  16        5.93        7.85      6.79 o
   0   1  16        9.02        3.98      5.86 o
   1   1  16        3.56      -14.06      9.37 o
   2   1  16        8.51       10.78      6.79 o
 
